# Supplementary material for: Crystal structure of posnjakite formed in the first crystal water-cooling line of the ANSTO Melbourne Australian Synchrotron MX1 Double Crystal Monochromator
Source: Acta Crystallogr E Crystallogr Commun. 2020 Jun 26;76(Pt 7):1136–8. doi: 10.1107/S2056989020008099 (PMC7336798; doi:10.1107/S2056989020008099)
Supplement: Supplementary file 1 [file e-76-01136-sup1.cif]

##############################################################################
#                                                                            #
# This CIF contains the data in a paper accepted for publication in          #
# Acta Crystallographica Section E. It conforms to the requirements of       #
# Notes for Authors for Acta Crystallographica Section E, and has been       #
# peer reviewed under the auspices of the IUCr Commission on Journals.       #
#                                                                            #
# Full details of the Crystallographic Information File format               #
# are given in the paper "The Crystallographic Information File (CIF):       #
# a New Standard Archive File for Crystallography" by S. R. Hall, F. H.      #
# Allen and I. D. Brown [Acta Cryst. (1991), A47, 655-685].                  #
#                                                                            #
# The current version of the core CIF dictionary is obtainable from          #
# ftp://ftp.iucr.org/pub/cif_core.dic.                                       #
#                                                                            #
# Software is freely available for graphical display of the structure(s)     #
# in this CIF. For information consult the CIF software page                 #
# http://www.iucr.org/resources/cif/software.                                #
#                                                                            #
# This file may be used for bona fide research purposes within the           #
# scientific community so long as proper attribution is given to the journal # 
# article from which it was obtained.                                        #
#                                                                            #
##############################################################################
data_I
_audit_creation_method     'SHELXL-2018/3'
_journal_date_recd_electronic     2020-05-22
_journal_date_accepted     2020-06-17
_journal_name_full     'Acta Crystallographica, Section E'
_journal_year     2020
_journal_volume     76
_journal_issue      7
_journal_page_first     1136
_journal_page_last     1138
_journal_paper_category     GI
_journal_paper_doi     10.1107/S2056989020008099
_journal_coeditor_code     TX2024
_publ_contact_author_name     'Jason Roy Price'
_publ_contact_author_address
;
Australian Synchrotron, ANSTO - Melbourne, 800 Blackburn Rd, Clayton, VIC,
3168, Australia
;
_publ_contact_author_email     'jason.price@ansto.gov.au'
_publ_contact_author_fax     ?
_publ_contact_author_phone     '+61 409 157 273'
_publ_section_title
;
Crystal structure of posnjakite formed in the first crystal water-cooling line
of the ANSTO Melbourne Australian Synchrotron MX1 Double Crystal
Monochromator
;
_publ_section_title_footnote     .
loop_
    _publ_author_name
    _publ_author_footnote
    _publ_author_address
    'Mills, Stuart' .
;
Geosciences
Museum Victoria
GPO Box 666
Melbourne
Victoria
3001
Australia
;
    'Aishima, Jun' .
;
Brookhaven National Laboratory, 743 Brookhaven Avenue, Upton, NY, USA
Australian Synchrotron, ANSTO - Melbourne, 800 Blackburn Rd, Clayton, VIC, 3168,
Australia
;
    'Aragao, David' .
;
Australian Synchrotron, ANSTO - Melbourne, 800 Blackburn Rd, Clayton, VIC, 3168,
Australia
Diamond Light Source
Diamond Light Source Ltd
Didcot
Oxfordshire
OX11 0DE
UK
;
    'Caradoc-Davies, Tom Tudor' .
;
Australian Synchrotron, ANSTO - Melbourne, 800 Blackburn Rd, Clayton, VIC, 3168,
Australia
;
    'Cowieson, Nathan' .
;
Australian Synchrotron, ANSTO - Melbourne, 800 Blackburn Rd, Clayton, VIC, 3168,
Australia
Diamond Light Source
Diamond Light Source Ltd
Didcot
Oxfordshire
OX11 0DE
UK
;
    'Gee, Christine L.' .
;
Australian Synchrotron, ANSTO - Melbourne, 800 Blackburn Rd, Clayton, VIC, 3168,
Australia
Department of Molecular and Cell Biology,
University of California, Berkeley, CA 94720, USA
;
    'Ericsson, Daniel' .
;
Australian Synchrotron, ANSTO - Melbourne, 800 Blackburn Rd, Clayton, VIC, 3168,
Australia
;
    'Harrop, Stephen' .
;
Australian Synchrotron, ANSTO - Melbourne, 800 Blackburn Rd, Clayton, VIC, 3168,
Australia
;
    'Panjikar, Santosh' .
;
Australian Synchrotron, ANSTO - Melbourne, 800 Blackburn Rd, Clayton, VIC, 3168,
Australia
;
    'Smith, Kate Mary Louise' .
;
Australian Synchrotron, ANSTO - Melbourne, 800 Blackburn Rd, Clayton, VIC, 3168,
Australia
;
    'Riboldi-Tunnicliffe, Alan' .
;
Australian Synchrotron, ANSTO - Melbourne, 800 Blackburn Rd, Clayton, VIC, 3168,
Australia
;
    'Williamson, Rachel' .
;
Australian Synchrotron, ANSTO - Melbourne, 800 Blackburn Rd, Clayton, VIC, 3168,
Australia
;
    'Price, Jason Roy' .
;
Australian Synchrotron, ANSTO - Melbourne, 800 Blackburn Rd, Clayton, VIC, 3168,
Australia
;
_publ_section_synopsis
;
Exceptionally large crystals of posnjakite, Cu~4~SO~4~(OH)~6~(H~2~O), formed
during corrosion of a Swagelock(tm) Snubber copper gasket within the MX1
beamline at the ANSTO-Melbourne, Australian Synchrotron. The crystal structure
was solved using synchrotron radiation and revealed a structure based upon
[Cu~4~(OH)~6~(H~2~O)O] sheets, which contain Jahn--Teller-distorted Cu
octahedra.
;
_chemical_name_systematic
;
Poly[[hexa-\m-hydroxido-tetracopper(II)] sulfate monohydrate]
;
_chemical_name_common     Posnjakite
_chemical_formula_moiety     ?
_chemical_formula_sum     'Cu4 H8 O11 S'
_chemical_formula_iupac     'Cu4 (S O)4 (O H)6 (H2 O)'
_chemical_formula_weight     470.28
_chemical_melting_point     ?
_chemical_absolute_configuration     ad
_space_group_crystal_system     monoclinic
_space_group_name_H-M_alt     'P n'
_space_group_name_Hall     'P -2yac'
loop_
    _space_group_symop_operation_xyz
    'x, y, z'
    'x+1/2, -y, z+1/2'
_cell_length_a     7.8400(16)
_cell_length_b     6.3400(13)
_cell_length_c     9.768(2)
_cell_angle_alpha     90
_cell_angle_beta     107.32(3)
_cell_angle_gamma     90
_cell_volume     463.51(18)
_cell_formula_units_Z     2
_cell_measurement_reflns_used     96
_cell_measurement_theta_min     ?
_cell_measurement_theta_max     ?
_cell_measurement_temperature     100(2)
_exptl_crystal_description     plate
_exptl_crystal_colour     blue
_exptl_crystal_size_max     0.150
_exptl_crystal_size_mid     0.100
_exptl_crystal_size_min     0.050
_exptl_crystal_density_diffrn     3.370
_exptl_crystal_density_meas     ?
_exptl_crystal_density_method     ?
_exptl_crystal_F_000     456
_exptl_absorpt_coefficient_mu     9.326
_exptl_absorpt_correction_type     multi-scan
_exptl_absorpt_process_details
;
(SADABS; Bruker, 2001)
;
_exptl_absorpt_correction_T_min     0.5170
_exptl_absorpt_correction_T_max     0.7458
_diffrn_ambient_temperature     100(2)
_diffrn_source     "Double Crystal Monochromator"
_diffrn_radiation_type     synchrotron
_diffrn_radiation_wavelength     0.71074
_diffrn_measurement_device_type     'MX1 Beamline Australian Synchrotron'
_diffrn_measurement_method     "Silicon 111"
_diffrn_detector_area_resol_mean     ?
_diffrn_reflns_number     5709
_diffrn_reflns_av_R_equivalents     0.0185
_diffrn_reflns_av_unetI/netI     0.0246
_diffrn_reflns_theta_min     2.939
_diffrn_reflns_theta_max     26.000
_diffrn_reflns_theta_full     25.242
_diffrn_measured_fraction_theta_max     0.992
_diffrn_measured_fraction_theta_full     0.999
_diffrn_reflns_limit_h_min     -9
_diffrn_reflns_limit_h_max     9
_diffrn_reflns_limit_k_min     -7
_diffrn_reflns_limit_k_max     7
_diffrn_reflns_limit_l_min     -12
_diffrn_reflns_limit_l_max     11
_diffrn_standards_number     ?
_diffrn_standards_interval_count     ?
_diffrn_standards_interval_time     ?
_diffrn_standards_decay_%     ?
_refine_special_details     ?
_reflns_number_total     1763
_reflns_number_gt     1652
_reflns_threshold_expression     'I > 2\s(I)'
_refine_ls_structure_factor_coef     Fsqd
_refine_ls_matrix_type     full
_refine_ls_R_factor_all     0.0306
_refine_ls_R_factor_gt     0.0288
_refine_ls_wR_factor_gt     0.0714
_refine_ls_wR_factor_ref     0.0738
_refine_ls_goodness_of_fit_ref     1.059
_refine_ls_restrained_S_all     1.056
_refine_ls_number_reflns     1763
_refine_ls_number_parameters     157
_refine_ls_number_restraints     19
_refine_ls_hydrogen_treatment     refxyz
_refine_ls_weighting_scheme     calc
_refine_ls_weighting_details
                      'w=1/[\s^2^(Fo^2^)+(0.0447P)^2^] where P=(Fo^2^+2Fc^2^)/3'
_atom_sites_solution_hydrogens     difmap
_atom_sites_solution_primary     ?
_atom_sites_solution_secondary     ?
_refine_ls_shift/su_max     0.000
_refine_ls_shift/su_mean     0.000
_refine_diff_density_max     0.666
_refine_diff_density_min     -0.919
_refine_ls_extinction_method     none
_refine_ls_extinction_coef     .
_refine_ls_abs_structure_details
;
Flack <i>x</i> determined using 745 quotients
[(<i>I</i>^+^)-(<i>I</i>^-^)]/[(<i>I</i>^+^)+(<i>I</i>^-^)]
(Parsons <i>et al.</i>,  2013)
;
_refine_ls_abs_structure_Flack     0.128(16)
loop_
    _atom_type_symbol
    _atom_type_description
    _atom_type_scat_dispersion_real
    _atom_type_scat_dispersion_imag
    _atom_type_scat_source
    'O' 'O' 0.0106 0.0060
                         'International Tables Vol C Tables 4.2.6.8 and 6.1.1.4'
    'H' 'H' 0.0000 0.0000
                         'International Tables Vol C Tables 4.2.6.8 and 6.1.1.4'
    'S' 'S' 0.1246 0.1234
                         'International Tables Vol C Tables 4.2.6.8 and 6.1.1.4'
    'Cu' 'Cu' 0.3201 1.2651
                         'International Tables Vol C Tables 4.2.6.8 and 6.1.1.4'
_computing_data_collection     '<i>AS QEGUI</i>'
_computing_cell_refinement
;
<i>XDS</i> (Kabsch, 2010)
;
_computing_data_reduction
;
<i>XDS</i> (Kabsch, 2010))
;
_computing_structure_solution
;
SHELXT (Sheldrick, 2015a)
;
_computing_structure_refinement
;
SHELXL (Sheldrick, 2015b)
;
_computing_molecular_graphics
;
<i>shelXle</i> (H\"ubschle <i>et al.</i>,  2011), ORTEP-3 for Windows
(Farrugia,
2012)
;
_computing_publication_material
;
publCIF (Westrip, 2010)
;
loop_
    _atom_site_type_symbol
    _atom_site_label
    _atom_site_fract_x
    _atom_site_fract_y
    _atom_site_fract_z
    _atom_site_U_iso_or_equiv
    _atom_site_adp_type
    _atom_site_calc_flag
    _atom_site_occupancy
    _atom_site_disorder_assembly
    _atom_site_disorder_group
    Cu Cu1 0.64047(12) 0.74631(16) 0.76709(10) 0.0112(2) Uani d 1 . .
    Cu Cu2 0.40646(10) 0.48699(12) 0.51341(8) 0.0113(4) Uani d 1 . .
    Cu Cu3 0.37581(9) 0.98271(12) 0.52445(7) 0.0117(4) Uani d 1 . .
    Cu Cu4 0.14420(12) 0.75064(16) 0.26663(9) 0.0108(2) Uani d 1 . .
    O O1 0.4814(10) 0.4981(7) 0.7249(8) 0.0150(14) Uani d 1 . .
    H H1 0.398(10) 0.481(12) 0.765(10) 0.022 Uiso d 1 . .
    O O2 0.5487(8) 0.2232(8) 0.5561(7) 0.0129(11) Uani d 1 . .
    H H2 0.625(9) 0.211(12) 0.502(8) 0.019 Uiso d 1 . .
    O O3 0.4523(10) 0.9538(8) 0.7302(7) 0.0157(12) Uani d 1 . .
    H H3 0.382(10) 0.941(14) 0.779(8) 0.024 Uiso d 1 . .
    O O4 0.3320(10) 0.4581(8) 0.3087(7) 0.0132(12) Uani d 1 . .
    H H4 0.408(10) 0.436(12) 0.263(8) 0.020 Uiso d 1 . .
    O O5 0.2300(9) 0.7197(7) 0.4785(7) 0.0145(11) Uani d 1 . .
    H H5 0.134(9) 0.715(12) 0.505(9) 0.022 Uiso d 1 . .
    O O6 0.3032(10) 1.0043(7) 0.3128(7) 0.0124(13) Uani d 1 . .
    H H6 0.376(10) 1.021(11) 0.262(9) 0.019 Uiso d 1 . .
    O O11 0.6098(9) 0.7456(7) 0.5254(8) 0.0170(12) Uiso d 1 . .
    O O12 0.7217(8) 0.6493(7) 0.3281(6) 0.0221(10) Uiso d 1 . .
    S S1A 0.7607(9) 0.7811(8) 0.4618(7) 0.0195(19) Uiso d 0.7 A 1
    O O13A 0.7641(12) 1.0103(9) 0.4267(9) 0.0178(16) Uiso d 0.7 A 1
    O O14A 0.9297(11) 0.7171(13) 0.5649(9) 0.0204(17) Uiso d 0.7 A 1
    S S1B 0.7426(14) 0.7916(17) 0.4462(11) 0.009(3) Uiso d 0.3 A 2
    O O13B 0.699(2) 1.008(2) 0.3789(19) 0.019(4) Uiso d 0.3 A 2
    O O14B 0.922(2) 0.799(3) 0.5522(17) 0.018(4) Uiso d 0.3 A 2
    O O7 0.6288(8) 0.7998(8) 0.0410(7) 0.0207(10) Uani d 1 . .
    H H7B 0.645(10) 0.722(10) 0.117(6) 0.031 Uiso d 1 . .
    H H7A 0.526(6) 0.869(11) 0.020(8) 0.031 Uiso d 1 . .
loop_
    _atom_site_aniso_label
    _atom_site_aniso_U_11
    _atom_site_aniso_U_22
    _atom_site_aniso_U_33
    _atom_site_aniso_U_12
    _atom_site_aniso_U_13
    _atom_site_aniso_U_23
    Cu1 0.0116(4) 0.0092(4) 0.0113(4) 0.0003(2) 0.0010(3) 0.0002(2)
    Cu2 0.0131(9) 0.0097(4) 0.0097(6) 0.0000(4) 0.0012(5) 0.0004(4)
    Cu3 0.0124(9) 0.0108(4) 0.0098(6) 0.0000(5) 0.0002(5) -0.0005(5)
    Cu4 0.0124(4) 0.0094(4) 0.0094(4) -0.0011(2) 0.0011(3) 0.0001(2)
    O1 0.016(4) 0.016(2) 0.013(3) -0.0010(19) 0.005(2) 0.0006(16)
    O2 0.013(3) 0.014(3) 0.011(2) 0.001(2) 0.002(2) -0.0001(18)
    O3 0.017(3) 0.018(3) 0.013(3) 0.000(2) 0.006(2) 0.000(2)
    O4 0.015(3) 0.014(3) 0.010(3) 0.001(2) 0.003(2) -0.001(2)
    O5 0.016(3) 0.015(2) 0.014(2) -0.001(2) 0.006(2) 0.000(2)
    O6 0.010(3) 0.014(3) 0.013(3) -0.0005(18) 0.003(2) 0.0006(17)
    O7 0.018(2) 0.021(3) 0.022(3) 0.002(2) 0.005(2) 0.004(2)
_geom_special_details
;
 All esds (except the esd in the dihedral angle between two l.s. planes)
 are estimated using the full covariance matrix.  The cell esds are taken
 into account individually in the estimation of esds in distances, angles
 and torsion angles; correlations between esds in cell parameters are only
 used when they are defined by crystal symmetry.  An approximate (isotropic)
 treatment of cell esds is used for estimating esds involving l.s. planes.
;
loop_
    _geom_bond_atom_site_label_1
    _geom_bond_atom_site_label_2
    _geom_bond_site_symmetry_2
    _geom_bond_distance
    _geom_bond_publ_flag
    Cu1 O3 . 1.929(7) ?
    Cu1 O4 2_565 1.933(7) ?
    Cu1 O1 . 1.974(6) ?
    Cu1 O6 2_575 1.997(6) ?
    Cu1 O11 . 2.300(7) ?
    Cu1 Cu3 . 3.0399(14) ?
    Cu1 Cu2 2_565 3.0558(14) ?
    Cu2 O4 . 1.918(7) ?
    Cu2 O1 . 1.974(7) ?
    Cu2 O5 . 1.981(6) ?
    Cu2 O2 . 1.984(5) ?
    Cu2 O11 . 2.265(6) ?
    Cu2 Cu4 2_565 3.0194(14) ?
    Cu3 O3 . 1.927(7) ?
    Cu3 O6 . 1.979(7) ?
    Cu3 O5 . 1.996(6) ?
    Cu3 O2 1_565 2.002(6) ?
    Cu3 O11 . 2.370(6) ?
    Cu3 O7 2_475 2.422(6) ?
    Cu3 Cu4 . 3.0135(14) ?
    Cu4 O2 2_464 1.975(7) ?
    Cu4 O5 . 1.986(7) ?
    Cu4 O1 2_464 1.993(6) ?
    Cu4 O6 . 2.002(6) ?
    Cu4 O4 . 2.327(6) ?
    Cu4 O3 2_474 2.363(6) ?
    O1 H1 . 0.87(6) ?
    O2 H2 . 0.91(6) ?
    O3 H3 . 0.83(6) ?
    O4 H4 . 0.86(6) ?
    O5 H5 . 0.87(6) ?
    O6 H6 . 0.86(6) ?
    O11 S1B . 1.499(11) ?
    O11 S1A . 1.508(8) ?
    O12 S1B . 1.435(11) ?
    O12 S1A . 1.503(6) ?
    S1A O14A . 1.463(9) ?
    S1A O13A . 1.495(8) ?
    S1B O14B . 1.479(17) ?
    S1B O13B . 1.516(19) ?
    O7 H7B . 0.87(3) ?
    O7 H7A . 0.89(3) ?
loop_
    _geom_angle_atom_site_label_1
    _geom_angle_atom_site_label_2
    _geom_angle_atom_site_label_3
    _geom_angle_site_symmetry_1
    _geom_angle_site_symmetry_3
    _geom_angle
    _geom_angle_publ_flag
    O3 Cu1 O4 . 2_565 178.6(4) ?
    O3 Cu1 O1 . . 96.0(3) ?
    O4 Cu1 O1 2_565 . 85.0(3) ?
    O3 Cu1 O6 . 2_575 84.5(3) ?
    O4 Cu1 O6 2_565 2_575 94.5(3) ?
    O1 Cu1 O6 . 2_575 179.1(4) ?
    O3 Cu1 O11 . . 88.2(3) ?
    O4 Cu1 O11 2_565 . 93.0(2) ?
    O1 Cu1 O11 . . 85.3(3) ?
    O6 Cu1 O11 2_575 . 95.5(2) ?
    O3 Cu1 Cu3 . . 37.9(2) ?
    O4 Cu1 Cu3 2_565 . 143.3(2) ?
    O1 Cu1 Cu3 . . 89.3(2) ?
    O6 Cu1 Cu3 2_575 . 91.51(19) ?
    O11 Cu1 Cu3 . . 50.39(16) ?
    O3 Cu1 Cu2 . 2_565 141.5(2) ?
    O4 Cu1 Cu2 2_565 2_565 37.3(2) ?
    O1 Cu1 Cu2 . 2_565 91.1(2) ?
    O6 Cu1 Cu2 2_575 2_565 88.07(19) ?
    O11 Cu1 Cu2 . 2_565 130.19(16) ?
    Cu3 Cu1 Cu2 . 2_565 179.32(4) ?
    O4 Cu2 O1 . . 176.5(2) ?
    O4 Cu2 O5 . . 84.9(3) ?
    O1 Cu2 O5 . . 97.4(3) ?
    O4 Cu2 O2 . . 96.7(2) ?
    O1 Cu2 O2 . . 80.6(3) ?
    O5 Cu2 O2 . . 169.6(3) ?
    O4 Cu2 O11 . . 96.6(2) ?
    O1 Cu2 O11 . . 86.2(3) ?
    O5 Cu2 O11 . . 85.1(2) ?
    O2 Cu2 O11 . . 104.8(3) ?
    O4 Cu2 Cu4 . 2_565 136.77(17) ?
    O1 Cu2 Cu4 . 2_565 40.67(17) ?
    O5 Cu2 Cu4 . 2_565 137.9(2) ?
    O2 Cu2 Cu4 . 2_565 40.18(19) ?
    O11 Cu2 Cu4 . 2_565 93.75(18) ?
    O4 Cu2 Cu1 . 2_464 37.7(2) ?
    O1 Cu2 Cu1 . 2_464 139.7(2) ?
    O5 Cu2 Cu1 . 2_464 86.97(19) ?
    O2 Cu2 Cu1 . 2_464 88.10(19) ?
    O11 Cu2 Cu1 . 2_464 134.10(19) ?
    Cu4 Cu2 Cu1 2_565 2_464 120.91(4) ?
    O3 Cu3 O6 . . 178.0(3) ?
    O3 Cu3 O5 . . 97.7(2) ?
    O6 Cu3 O5 . . 81.7(3) ?
    O3 Cu3 O2 . 1_565 85.7(3) ?
    O6 Cu3 O2 . 1_565 94.6(2) ?
    O5 Cu3 O2 . 1_565 170.8(3) ?
    O3 Cu3 O11 . . 86.3(3) ?
    O6 Cu3 O11 . . 91.7(2) ?
    O5 Cu3 O11 . . 82.0(2) ?
    O2 Cu3 O11 1_565 . 89.7(2) ?
    O3 Cu3 O7 . 2_475 89.5(2) ?
    O6 Cu3 O7 . 2_475 92.5(3) ?
    O5 Cu3 O7 . 2_475 94.3(2) ?
    O2 Cu3 O7 1_565 2_475 94.3(2) ?
    O11 Cu3 O7 . 2_475 174.0(2) ?
    O3 Cu3 Cu4 . . 138.42(17) ?
    O6 Cu3 Cu4 . . 41.10(16) ?
    O5 Cu3 Cu4 . . 40.70(19) ?
    O2 Cu3 Cu4 1_565 . 135.46(18) ?
    O11 Cu3 Cu4 . . 88.09(17) ?
    O7 Cu3 Cu4 2_475 . 92.24(15) ?
    O3 Cu3 Cu1 . . 37.98(19) ?
    O6 Cu3 Cu1 . . 139.99(19) ?
    O5 Cu3 Cu1 . . 88.6(2) ?
    O2 Cu3 Cu1 1_565 . 88.94(17) ?
    O11 Cu3 Cu1 . . 48.41(18) ?
    O7 Cu3 Cu1 2_475 . 127.04(15) ?
    Cu4 Cu3 Cu1 . . 120.83(4) ?
    O2 Cu4 O5 2_464 . 177.5(3) ?
    O2 Cu4 O1 2_464 2_464 80.3(3) ?
    O5 Cu4 O1 . 2_464 97.6(3) ?
    O2 Cu4 O6 2_464 . 100.6(3) ?
    O5 Cu4 O6 . . 81.3(3) ?
    O1 Cu4 O6 2_464 . 178.1(4) ?
    O2 Cu4 O4 2_464 . 105.9(2) ?
    O5 Cu4 O4 . . 74.8(2) ?
    O1 Cu4 O4 2_464 . 74.8(2) ?
    O6 Cu4 O4 . . 106.4(3) ?
    O2 Cu4 O3 2_464 2_474 75.5(2) ?
    O5 Cu4 O3 . 2_474 103.8(2) ?
    O1 Cu4 O3 2_464 2_474 104.9(3) ?
    O6 Cu4 O3 . 2_474 73.9(2) ?
    O4 Cu4 O3 . 2_474 178.4(3) ?
    O2 Cu4 Cu3 2_464 . 140.94(16) ?
    O5 Cu4 Cu3 . . 40.93(15) ?
    O1 Cu4 Cu3 2_464 . 138.3(2) ?
    O6 Cu4 Cu3 . . 40.5(2) ?
    O4 Cu4 Cu3 . . 92.84(17) ?
    O3 Cu4 Cu3 2_474 . 86.39(18) ?
    O2 Cu4 Cu2 2_464 2_464 40.42(15) ?
    O5 Cu4 Cu2 . 2_464 137.68(16) ?
    O1 Cu4 Cu2 2_464 2_464 40.2(2) ?
    O6 Cu4 Cu2 . 2_464 140.9(2) ?
    O4 Cu4 Cu2 . 2_464 87.18(17) ?
    O3 Cu4 Cu2 2_474 2_464 93.56(17) ?
    Cu3 Cu4 Cu2 . 2_464 178.43(5) ?
    Cu1 O1 Cu2 . . 102.7(3) ?
    Cu1 O1 Cu4 . 2_565 105.2(4) ?
    Cu2 O1 Cu4 . 2_565 99.1(3) ?
    Cu1 O1 H1 . . 122(5) ?
    Cu2 O1 H1 . . 116(6) ?
    Cu4 O1 H1 2_565 . 110(5) ?
    Cu4 O2 Cu2 2_565 . 99.4(2) ?
    Cu4 O2 Cu3 2_565 1_545 104.7(3) ?
    Cu2 O2 Cu3 . 1_545 107.3(3) ?
    Cu4 O2 H2 2_565 . 120(5) ?
    Cu2 O2 H2 . . 112(5) ?
    Cu3 O2 H2 1_545 . 112(5) ?
    Cu3 O3 Cu1 . . 104.1(3) ?
    Cu3 O3 Cu4 . 2_575 93.9(2) ?
    Cu1 O3 Cu4 . 2_575 95.5(3) ?
    Cu3 O3 H3 . . 124(6) ?
    Cu1 O3 H3 . . 115(6) ?
    Cu4 O3 H3 2_575 . 119(6) ?
    Cu2 O4 Cu1 . 2_464 105.0(3) ?
    Cu2 O4 Cu4 . . 95.1(2) ?
    Cu1 O4 Cu4 2_464 . 94.9(3) ?
    Cu2 O4 H4 . . 121(5) ?
    Cu1 O4 H4 2_464 . 113(5) ?
    Cu4 O4 H4 . . 123(5) ?
    Cu2 O5 Cu4 . . 104.8(3) ?
    Cu2 O5 Cu3 . . 105.1(3) ?
    Cu4 O5 Cu3 . . 98.4(2) ?
    Cu2 O5 H5 . . 123(5) ?
    Cu4 O5 H5 . . 105(6) ?
    Cu3 O5 H5 . . 117(5) ?
    Cu3 O6 Cu1 . 2_474 104.7(3) ?
    Cu3 O6 Cu4 . . 98.4(3) ?
    Cu1 O6 Cu4 2_474 . 105.8(4) ?
    Cu3 O6 H6 . . 125(6) ?
    Cu1 O6 H6 2_474 . 105(5) ?
    Cu4 O6 H6 . . 116(5) ?
    S1B O11 Cu2 . . 134.4(5) ?
    S1A O11 Cu2 . . 135.5(4) ?
    S1B O11 Cu1 . . 130.7(5) ?
    S1A O11 Cu1 . . 124.6(4) ?
    Cu2 O11 Cu1 . . 84.9(2) ?
    S1B O11 Cu3 . . 122.0(5) ?
    S1A O11 Cu3 . . 127.2(3) ?
    Cu2 O11 Cu3 . . 85.8(2) ?
    Cu1 O11 Cu3 . . 81.2(2) ?
    O14A S1A O13A . . 110.7(6) ?
    O14A S1A O12 . . 110.6(5) ?
    O13A S1A O12 . . 110.8(5) ?
    O14A S1A O11 . . 109.6(5) ?
    O13A S1A O11 . . 108.0(5) ?
    O12 S1A O11 . . 107.1(4) ?
    O12 S1B O14B . . 116.1(10) ?
    O12 S1B O11 . . 111.2(7) ?
    O14B S1B O11 . . 107.9(9) ?
    O12 S1B O13B . . 105.3(9) ?
    O14B S1B O13B . . 108.6(12) ?
    O11 S1B O13B . . 107.3(10) ?
    Cu3 O7 H7B 2_574 . 118(5) ?
    Cu3 O7 H7A 2_574 . 113(5) ?
    H7B O7 H7A . . 112(6) ?
loop_
    _geom_hbond_atom_site_label_D
    _geom_hbond_atom_site_label_H
    _geom_hbond_atom_site_label_A
    _geom_hbond_site_symmetry_A
    _geom_hbond_distance_DH
    _geom_hbond_distance_HA
    _geom_hbond_distance_DA
    _geom_hbond_angle_DHA
    _geom_hbond_publ_flag
    O1 H1 O12 2_465 0.87(6) 1.86(6) 2.693(9) 160(7) yes
    O7 H7B O12 . 0.87(3) 2.02(4) 2.844(7) 158(7) yes
    O2 H2 O13A 1_545 0.91(6) 1.95(6) 2.746(9) 144(7) yes
    O2 H2 O13B 1_545 0.91(6) 1.96(7) 2.731(18) 141(7) yes
    O3 H3 O13A 2_475 0.83(6) 1.96(6) 2.757(10) 161(9) yes
    O3 H3 O13B 2_475 0.83(6) 1.99(7) 2.799(19) 164(9) yes
    O7 H7A O13A 2_474 0.89(3) 2.13(3) 2.995(10) 167(7) yes
    O4 H4 O14A 2_464 0.86(6) 2.22(7) 2.929(9) 141(7) yes
    O4 H4 O14B 2_464 0.86(6) 2.57(7) 3.239(18) 136(7) yes
    O5 H5 O14A 1_455 0.87(6) 1.86(6) 2.727(9) 177(8) yes
    O5 H5 O14B 1_455 0.87(6) 1.93(6) 2.763(17) 162(7) yes
    O6 H6 O13B . 0.86(6) 2.45(8) 2.98(2) 120(7) yes
    O6 H6 O14B 2_474 0.86(6) 2.47(7) 3.211(17) 145(7) yes
    O7 H7A O13B 2_474 0.89(3) 2.64(4) 3.489(18) 161(7) yes
    O7 H7A O14B 2_474 0.89(3) 2.31(6) 3.034(19) 139(7) yes
_shelx_space_group_comment
;
The symmetry employed for this shelxl refinement is uniquely defined
by the following loop, which should always be used as a source of
symmetry information in preference to the above space-group names.
They are only intended as comments.
;
_shelx_estimated_absorpt_T_min     ?
_shelx_estimated_absorpt_T_max     ?
_shelx_hkl_file
;
  -1   0   0    0.40    0.50
   1   0   0   -0.70    0.70
   1   0   0    0.00    0.50
  -1   0   0    0.30    0.80
   2   0   0  223.48    9.70
  -2   0   0  226.48    7.10
   2   0   0  230.48    7.10
  -2   0   0  229.98    9.70
   3   0   0   -0.70    0.80
  -3   0   0    1.10    1.50
  -3   0   0   -1.00    0.70
   3   0   0    0.30    1.30
   4   0   0 3036.30   71.19
  -4   0   0 2939.21   70.89
   4   0   0 3091.19   87.79
   5   0   0    0.60    1.00
  -5   0   0   -0.10    1.50
   5   0   0    1.00    7.10
   5   0   0   -0.40    1.60
   6   0   0   84.29    8.50
  -6   0   0   91.09    8.30
   6   0   0   88.09    5.90
   7   0   0    0.60    1.80
   7   0   0   -0.50    1.30
   7   0   0   -0.20    1.10
   8   0   0  876.51   28.20
  -8   0   0  910.31   35.10
   8   0   0  925.01   28.70
   8   0   0  860.71   35.50
   9   0   0    3.70    2.20
   9   0   0   -0.20    1.50
   0  -1   0   41.40    2.10
   0   1   0   40.70    2.10
  -1  -1   0  328.07    9.90
   1  -1   0  304.67   10.80
  -1  -1   0  330.87   10.90
   1  -1   0  326.17    8.70
   1   1   0  333.47   10.00
  -1   1   0  328.17    8.80
  -1   1   0  327.57   11.10
   1   1   0  331.47   10.90
  -2  -1   0  178.98    7.90
   2  -1   0  183.78    8.10
   2  -1   0  179.48    5.30
  -2  -1   0  173.78    6.60
   2   1   0  181.88    8.10
  -2   1   0  176.08    5.20
  -2   1   0  176.48    7.90
   2   1   0  168.38    6.70
   3  -1   0   45.40    2.50
  -3  -1   0   39.80    4.40
   3  -1   0   41.40    2.50
  -3  -1   0   43.90    3.50
   3  -1   0   44.10    4.50
  -3   1   0   44.90    4.70
   3   1   0   55.49    5.10
   3   1   0   43.50    3.60
  -4  -1   0  182.18    8.00
   4  -1   0  184.78    6.70
   4  -1   0  184.88    6.70
   4  -1   0  188.68   10.70
   4   1   0  189.08   10.70
   4   1   0  179.48    8.20
   5  -1   0   27.60    2.70
   5  -1   0   29.30    2.80
  -5  -1   0   29.20    3.80
  -5  -1   0   25.00    4.30
   5  -1   0   30.70    5.10
   5   1   0   40.20    5.60
   5   1   0   33.30    4.20
  -5   1   0   30.30    4.90
   6  -1   0   51.49    6.80
  -6  -1   0   55.29    4.90
   6  -1   0   50.89    4.10
  -6  -1   0   55.59    6.80
   6  -1   0   57.39    4.30
  -6   1   0   63.39    7.20
   6   1   0   38.50    5.90
   6   1   0   53.99    5.30
   7  -1   0  103.99    9.80
   7  -1   0  110.19    6.80
   7  -1   0  104.09    6.70
   7   1   0  103.29    7.60
   7   1   0  101.39    9.60
   7   1   0   96.69    7.40
   8  -1   0   69.39    8.70
  -8  -1   0   70.69    8.60
   8  -1   0   75.99    6.30
   8   1   0   75.59    7.00
   8   1   0   75.89    8.90
   8   1   0   82.49    7.20
  -8   1   0   81.69    8.90
   9   1   0   16.50    4.00
   9   1   0   11.60    3.30
   0  -2   0   98.19    4.90
   0   2   0   92.99    4.90
  -1  -2   0  160.48    6.70
   1  -2   0  161.98    5.90
   1  -2   0  164.98    6.30
  -1  -2   0  166.68    6.10
  -1   2   0  164.48    5.90
   1   2   0  161.78    6.00
   1   2   0  152.28    6.50
  -1   2   0  160.68    6.20
   2  -2   0 9651.03  214.48
   2  -2   0 9596.24  256.27
  -2  -2   0 9515.15  255.67
  -2  -2   0 9420.26  216.18
  -2   2   0 9538.65  213.98
   2   2   0 9440.96  216.28
   2   2   0 9505.95  255.47
  -2   2   0 9538.15  256.17
  -3  -2   0  110.09    7.20
   3  -2   0  106.89    4.20
  -3  -2   0  106.89    6.00
   3  -2   0  106.09    7.10
  -3   2   0  102.89    4.20
   3   2   0  105.69    6.20
  -3   2   0  106.29    7.00
   3   2   0  102.49    6.90
  -4  -2   0   19.60    3.30
   4  -2   0   24.30    1.90
   4  -2   0   22.40    2.00
   4  -2   0   28.10    4.40
   4   2   0   23.40    3.30
   4   2   0   24.20    4.10
   5  -2   0   33.90    5.30
  -5  -2   0   24.10    4.40
   5  -2   0   30.30    2.60
  -5  -2   0   27.40    3.70
   5  -2   0   33.60    2.50
  -5   2   0   36.20    5.00
   5   2   0   36.90    4.30
   5   2   0   37.90    5.40
   6  -2   0 1113.79   28.80
  -6  -2   0 1154.58   32.90
   6  -2   0 1148.49   40.90
   6  -2   0 1144.79   29.40
  -6  -2   0 1180.18   40.90
   6   2   0 1123.49   40.80
  -6   2   0 1152.28   40.30
   6   2   0 1102.39   33.00
   7  -2   0    3.40    1.30
   7  -2   0    2.30    1.10
   7  -2   0    4.10    2.60
  -7  -2   0    3.20    1.90
   7   2   0    4.30    2.40
   7   2   0    2.70    1.80
  -7   2   0    5.70    2.70
   8  -2   0   79.89    9.90
   8  -2   0   99.69    6.20
  -8  -2   0   92.99    9.90
   8  -2   0   89.99    5.60
  -8   2   0  117.89   10.80
   9   2   0   -1.10    1.60
   9   2   0    0.50    1.90
   0  -3   0    0.50    1.00
   0   3   0    1.60    1.10
  -1  -3   0   41.40    3.90
   1  -3   0   49.00    2.80
   1  -3   0   49.60    3.60
  -1  -3   0   46.00    2.70
   1   3   0   51.09    4.20
   1   3   0   46.90    2.50
  -1   3   0   45.60    3.00
  -1   3   0   42.80    3.40
   2  -3   0  234.18    9.80
  -2  -3   0  231.78    9.70
   2  -3   0  234.38    8.70
   2   3   0  228.28    9.40
  -2   3   0  230.78    9.80
   2   3   0  226.58    9.80
  -3  -3   0   27.10    3.50
  -3  -3   0   30.50    3.90
   3  -3   0   27.80    3.80
   3  -3   0   27.60    2.60
  -3   3   0   22.80    2.30
  -3   3   0   26.30    3.60
   3   3   0   27.50    3.50
   3   3   0   25.40    3.50
   4  -3   0   37.30    3.00
   4  -3   0   38.20    5.10
  -4  -3   0   40.20    4.30
   4   3   0   35.40    4.70
  -4   3   0   43.10    2.80
   4   3   0   41.50    4.80
  -5  -3   0   16.10    3.70
   5  -3   0   20.10    2.10
  -5  -3   0   18.90    3.50
   5  -3   0   18.60    1.70
   5  -3   0   14.70    3.90
  -5   3   0   25.40    4.70
   5   3   0   20.10    3.50
   5   3   0   17.20    3.60
   6  -3   0  106.99    4.10
  -6  -3   0  112.89   10.30
  -6  -3   0  100.99    7.90
   6  -3   0  115.79   10.40
   6  -3   0  110.19    4.40
  -6   3   0  106.19    9.70
   6   3   0  104.19    8.00
   6   3   0   99.99    9.40
   7  -3   0   62.59    8.20
   7   3   0   54.29    6.00
   7   3   0   61.29    7.70
  -7   3   0   54.09    7.30
   8  -3   0   49.30    8.00
  -8  -3   0   76.59    7.00
  -8  -3   0   57.99    8.40
   8   3   0   53.19    7.70
   8   3   0   54.89    6.20
  -8   3   0   69.19    8.60
   9   3   0   18.00    4.00
   9   3   0   18.50    4.10
   0   4   0 6896.21  159.38
   1  -4   0  493.85   16.20
  -1  -4   0  484.25   16.80
   1   4   0  470.15   16.40
  -2  -4   0   17.60    2.90
   2  -4   0   16.30    2.30
  -2  -4   0   16.50    2.90
   2  -4   0   20.10    2.80
   2   4   0   16.40    2.10
  -2   4   0   15.60    2.40
   2   4   0   21.30    3.30
  -2   4   0   14.80    2.40
   3  -4   0   38.20    3.60
   3  -4   0   35.80    4.60
  -3  -4   0   36.20    4.30
  -3  -4   0   38.60    4.90
   3   4   0   40.50    4.60
   3   4   0   36.70    4.00
  -3   4   0   37.20    4.60
  -3   4   0   34.30    3.20
  -4  -4   0 1707.43   54.49
   4  -4   0 1729.53   54.09
  -4  -4   0 1668.73   45.80
   4  -4   0 1691.83   42.20
   4   4   0 1687.53   46.20
  -4   4   0 1687.13   41.90
  -5  -4   0   26.00    4.10
   5  -4   0   38.60    6.20
   5  -4   0   23.50    2.50
  -5  -4   0   23.10    5.10
  -5   4   0   27.70    4.70
  -5   4   0   25.70    2.50
   5   4   0   26.90    4.70
   6  -4   0   64.09    8.30
  -6  -4   0   53.39    7.60
  -6  -4   0   76.99    6.90
   6   4   0   49.90    6.80
   6   4   0   54.79    6.00
  -6   4   0   59.49    7.50
   7  -4   0   49.80    8.20
  -7  -4   0   46.00    5.50
  -7  -4   0   26.20    5.90
   7   4   0   53.59    6.20
  -7   4   0   45.10    7.00
   7   4   0   46.50    7.20
  -8  -4   0  539.75   20.00
  -8  -4   0  459.25   26.70
   8  -4   0  534.65   28.10
  -8   4   0  563.34   25.30
   8   4   0  492.05   21.20
   8   4   0  443.76   25.40
   0  -5   0   34.00    4.30
   0   5   0   29.80    3.80
  -1  -5   0   -1.00    1.10
   1  -5   0    1.00    1.40
   1   5   0    0.30    1.30
  -1   5   0   -0.50    1.20
  -2  -5   0  120.59    8.20
   2  -5   0  113.19    7.40
   2  -5   0  123.39    5.80
  -2   5   0  112.59    5.90
   2   5   0  118.09    8.30
  -2   5   0  133.69    7.40
  -3  -5   0    1.20    1.60
   3  -5   0    1.80    1.30
  -3  -5   0    2.00    1.80
   3  -5   0    0.10    1.10
  -3   5   0    2.00    1.50
   3   5   0    1.80    1.80
   3   5   0    2.70    1.40
  -4  -5   0  128.59   13.60
   4  -5   0  101.49    9.00
   4  -5   0  119.99    7.30
  -4  -5   0  120.99   10.40
   4   5   0  129.39    9.00
  -4   5   0  129.99    7.10
  -5  -5   0   20.70    5.10
   5  -5   0   26.40    2.90
  -5  -5   0   23.30    4.00
   5  -5   0   25.60    4.90
   5   5   0   21.00    4.10
  -5   5   0   21.60    4.40
   5   5   0   28.10    4.40
  -5   5   0   22.60    2.70
  -6  -5   0   13.60    4.50
   6  -5   0   19.30    4.90
  -6  -5   0   17.70    3.70
   6   5   0   16.00    3.50
  -6   5   0   16.00    4.20
   6   5   0   21.70    4.40
  -7  -5   0   30.30    6.50
   7  -5   0   34.20    7.00
   7   5   0   36.40    6.20
  -7   5   0   41.70    6.80
   8  -5   0   12.00    5.60
  -8  -5   0   18.40    5.80
  -8   5   0   32.90    6.00
   8   5   0   36.20    6.50
   0  -6   0    5.40    2.10
   0   6   0    8.00    2.20
  -1  -6   0   91.59    7.60
   1  -6   0  134.09    9.20
  -1   6   0  118.79    7.90
   2  -6   0 1606.44   44.00
  -2  -6   0 1564.64   44.30
  -2   6   0 1570.94   42.90
   2   6   0 1546.15   43.40
  -3  -6   0  334.77   15.20
   3  -6   0  337.07   15.80
   3  -6   0  341.17   13.60
   3   6   0  351.06   15.50
  -3   6   0  334.67   13.90
  -3   6   0  342.67   14.10
  -4  -6   0   28.80    5.10
   4  -6   0   34.10    4.30
  -4  -6   0   38.20    4.90
   4   6   0   31.00    4.00
   4   6   0   31.10    4.60
  -4   6   0   39.50    4.40
  -4   6   0   34.30    4.80
  -5  -6   0   45.30    7.70
  -5  -6   0   70.49    6.90
   5  -6   0   57.59    5.20
   5  -6   0   55.79    7.50
  -5   6   0   62.19    7.40
   5   6   0   68.99    6.60
  -5   6   0   72.49    5.80
   5   6   0   63.19    6.90
   6  -6   0  326.07   18.70
  -6  -6   0  215.28   19.40
   0  -7   0   23.60    4.10
   0   7   0   12.70    2.90
  -1  -7   0   -0.90    1.50
   1   7   0   -0.50    8.30
  -1   7   0   -0.30    1.40
   2  -7   0   19.30    3.90
  -2  -7   0   14.90    3.30
  -2   7   0   12.90    3.00
   2   7   0   15.30    3.30
  -3  -7   0    1.80    1.70
   3  -7   0    3.40    2.00
   3   7   0    6.70    2.50
  -3   7   0    0.60    1.80
   4  -7   0   34.20    4.90
   0  -8   0  692.03   26.30
   0   8   0  690.23   24.30
   1  -8   0  212.38   14.10
  -1   8   0  230.78   12.80
   2  -8   0   25.50    4.90
  -2   8   0   31.30    4.50
  -9   0   1  305.57   19.40
   9   0  -1  293.77   15.30
   9   0  -1  322.47   16.20
   8   0  -1   -0.60    1.50
   8   0  -1    0.30    2.00
  -8   0   1    1.90    2.10
   8   0  -1   -0.20    1.50
   7   0  -1  172.38    9.50
  -7   0   1  149.09   11.90
   7   0  -1  173.88    9.50
  -6   0   1    1.00    1.80
   6   0  -1    0.60    1.70
   6   0  -1    0.50    1.30
   5   0  -1 4784.92  110.79
   5   0  -1 4793.42  111.09
   5   0  -1 4673.03  134.19
  -5   0   1 4701.23  133.89
   4   0  -1   -0.40    0.90
   4   0  -1    0.30    0.90
  -4   0   1    1.30    1.60
   3   0  -1  291.37    9.60
   3   0  -1  298.27   12.70
   3   0  -1  303.77    9.80
  -3   0   1  308.87   13.00
   2   0  -1   -1.60    0.70
   2   0  -1   -1.60    1.10
  -2   0   1    0.80    1.20
   2   0  -1   -0.30    0.70
   1   0  -1 7580.24  170.08
  -1   0   1 7541.15  169.88
   1   0  -1 7658.93  202.88
  -1   0   1 7508.25  202.28
   0   0  -1   -1.10    0.50
   0   0  -1   -0.30    0.50
   0   0   1    0.40    0.60
   0   0   1   -0.70    0.50
  -1   0  -1  357.26   12.20
  -1   0  -1  350.16    9.20
   1   0   1  356.66    9.30
   1   0   1  354.66   12.30
   2   0   1    0.60    0.80
   2   0   1    1.00    1.30
  -2   0  -1   -1.20    1.00
  -2   0  -1    0.10    0.70
  -3   0  -1 3307.97   93.09
  -3   0  -1 3284.37   75.59
   3   0   1 3297.77   92.99
   3   0   1 3165.18   75.09
  -4   0  -1    0.20    0.90
  -4   0  -1    0.80    1.40
   4   0   1    0.10    0.90
   4   0   1    0.20    1.60
   5   0   1  223.88    9.00
   5   0   1  257.77   13.80
  -5   0  -1  228.98    8.90
  -5   0  -1  207.78   12.30
  -6   0  -1    0.70    1.60
   6   0   1    0.70    1.30
   6   0   1   -1.20    1.40
   6   0   1    0.70    1.10
  -7   0  -1 1135.79   41.30
   7   0   1 1112.29   40.60
   7   0   1 1071.19   31.70
   8   0   1    0.30    1.50
   8   0   1    0.70    1.50
   8   0   1   -0.40    2.40
  -8   0  -1    3.30    2.50
   9  -1  -1   51.09    5.70
  -9  -1   1   52.69    7.80
   9  -1  -1   67.49    6.80
   9   1  -1   58.89    6.50
  -9   1   1   63.99    8.10
   8  -1  -1   17.90    4.60
  -8  -1   1   16.40    4.40
   8  -1  -1   20.00    3.50
   8  -1  -1   19.70    3.30
   8   1  -1   19.80    4.70
  -8   1   1   11.90    4.00
   8   1  -1   20.20    3.70
   8   1  -1   21.40    3.80
  -7  -1   1  143.29   11.40
   7  -1  -1  147.69    8.30
   7   1  -1  132.29    8.30
  -7   1   1  159.98   11.70
   7   1  -1  144.09    9.20
   6  -1  -1  163.18    8.10
   6  -1  -1  161.68   12.00
  -6  -1   1  166.68   11.50
   6  -1  -1  160.68    8.10
   6   1  -1  160.88    8.70
   6   1  -1  162.08   12.00
   6   1  -1  169.58    9.20
  -6   1   1  164.88   11.40
  -5  -1   1  392.36   18.20
   5  -1  -1  405.76   18.40
   5  -1  -1  402.86   13.10
   5  -1  -1  402.56   13.10
   5   1  -1  403.26   14.40
   5   1  -1  410.76   18.50
  -5   1   1  398.46   18.20
  -4  -1   1   86.99    7.00
   4  -1  -1   83.69    4.30
  -4  -1   1   86.79    5.30
   4  -1  -1   78.39    4.50
  -4   1   1   85.79    6.70
   4   1  -1   91.79    5.60
   3  -1  -1  178.08    9.10
  -3  -1   1  174.08    7.30
   3  -1  -1  180.58    6.60
  -3  -1   1  179.08    9.10
  -3   1   1  180.58    9.20
  -3   1   1  168.48    6.30
   3   1  -1  176.48    7.40
   3   1  -1  177.38    8.90
   2  -1  -1  787.52   25.00
  -2  -1   1  817.02   25.30
   2  -1  -1  797.12   20.40
  -2  -1   1  791.72   21.10
   2   1  -1  783.92   24.90
  -2   1   1  786.62   25.00
   2   1  -1  790.22   21.30
  -2   1   1  805.92   20.40
  -1  -1   1   54.69    3.20
  -1  -1   1   54.99    3.10
   1  -1  -1   52.59    3.30
   1  -1  -1   51.89    2.80
  -1   1   1   65.99    3.60
   1   1  -1   51.99    3.20
  -1   1   1   57.89    2.90
   1   1  -1   53.59    3.00
   0  -1  -1  382.06   11.90
   0  -1   1  386.36   12.00
   0  -1  -1  379.46   11.80
   0  -1   1  387.36   10.20
   0  -1  -1  385.36   10.90
   0   1  -1  405.46   12.10
   0   1   1  382.36   10.90
   0   1  -1  364.86    9.90
   1  -1   1    9.60    1.60
  -1  -1  -1   12.80    1.80
  -1  -1  -1   11.70    1.50
  -1   1  -1   10.60    1.70
   1   1   1   12.20    1.70
   1   1   1   12.40    1.70
  -1   1  -1   11.80    0.70
  -2  -1  -1   81.89    4.30
  -2  -1  -1   89.29    6.00
   2  -1   1   82.29    5.50
   2   1   1   75.29    4.40
  -2   1  -1   80.89    5.40
   2   1   1   83.19    5.50
  -3  -1  -1   19.60    2.40
  -3  -1  -1   22.60    3.40
   3  -1   1   28.50    3.80
   3  -1   1   25.20    1.40
   3  -1   1   25.10    1.40
   3   1   1   25.00    3.50
   3   1   1   22.50    2.60
  -3   1  -1   19.50    3.20
  -4  -1  -1  152.88    9.30
  -4  -1  -1  138.49    7.10
   4  -1   1  149.09    5.30
   4  -1   1  153.58    5.40
   4  -1   1  166.18   10.10
   4   1   1  149.69    7.30
   4   1   1  159.78    9.80
  -4   1  -1  156.08    9.40
   5  -1   1  147.39    6.00
   5  -1   1  144.09    5.90
  -5  -1  -1  133.09   10.00
   5  -1   1  149.69   10.50
  -5  -1  -1  148.59    7.90
   5   1   1  139.39   10.10
  -5   1  -1  158.38   10.20
  -6  -1  -1   22.90    3.40
  -6  -1  -1   25.80    4.70
   6  -1   1   21.00    2.50
   6  -1   1   17.60    2.30
   6  -1   1   22.10    4.60
   6   1   1   20.10    4.40
   6   1   1   19.40    3.30
  -6   1  -1   22.00    4.40
   7  -1   1  104.79    6.30
   7  -1   1   97.79   10.00
  -7  -1  -1  117.79   10.40
  -7  -1  -1  117.89    7.80
   7  -1   1  103.19    6.40
  -7   1  -1  102.39    9.70
   7   1   1  113.49   10.50
   7   1   1  109.09    7.90
  -8  -1  -1   39.10    6.40
   8  -1   1   27.20    5.90
   8  -1   1   35.30    3.90
   8  -1   1   30.50    3.70
   8   1   1   34.10    4.80
   8   1   1   34.10    4.70
  -8   1  -1   36.00    6.10
   8   1   1   39.40    6.60
   9   1   1  102.49    9.10
   9   1   1   94.19    8.70
  10   2  -1    5.20    2.70
  10   2  -1    1.30    2.30
  -9  -2   1   43.90    7.40
   9   2  -1   37.10    5.50
   9   2  -1   48.20    6.20
   8  -2  -1    7.30    2.10
  -8  -2   1    8.90    3.50
   8  -2  -1   10.50    3.80
   8  -2  -1   12.30    2.50
  -8   2   1    6.20    3.00
   8   2  -1    9.90    3.10
  -7  -2   1 1259.27   45.90
   7  -2  -1 1278.67   33.70
   7  -2  -1 1279.27   34.60
   7  -2  -1 1244.48   46.40
  -7  -2   1 1223.18   36.70
   7   2  -1 1269.77   36.90
  -7   2   1 1264.47   46.80
   6  -2  -1   18.10    4.30
  -6  -2   1   18.30    3.30
  -6  -2   1   12.70    3.80
   6  -2  -1   15.70    2.40
   6  -2  -1   15.10    2.50
   6   2  -1   22.60    4.30
   6   2  -1   14.60    3.00
  -6   2   1   13.20    3.50
  -5  -2   1   29.50    3.70
   5  -2  -1   23.40    2.70
  -5  -2   1   23.20    4.20
   5  -2  -1   23.10    2.50
   5  -2  -1   21.60    4.20
  -5   2   1   27.10    4.40
   5   2  -1   27.30    3.70
   5   2  -1   19.70    3.90
  -4  -2   1   83.19    7.20
  -4  -2   1   74.49    5.60
  -4   2   1   87.99    7.00
   4   2  -1   82.39    5.80
  -4   2   1   80.39    4.40
   3  -2  -1 8581.74  227.48
  -3  -2   1 8342.47  226.18
  -3  -2   1 8243.88  190.58
   3  -2  -1 8311.97  188.58
  -3   2   1 8265.17  188.28
  -3   2   1 8444.75  226.88
   3   2  -1 8265.67  190.58
   3   2  -1 8216.18  225.18
  -2  -2   1  159.08    7.30
  -2  -2   1  181.18    8.10
   2  -2  -1  168.88    6.70
   2  -2  -1  175.68    8.30
   2   2  -1  175.68    7.50
  -2   2   1  170.68    6.70
  -2   2   1  179.68    8.10
   2   2  -1  176.58    7.90
  -1  -2   1  199.68    7.50
  -1  -2   1  189.18    7.70
   1  -2  -1  195.28    7.30
   1  -2  -1  196.68    7.50
  -1   2   1  192.98    7.50
   1   2  -1  194.28    7.60
  -1   2   1  195.18    7.40
   1   2  -1  201.88    7.50
   0  -2  -1   12.10    1.40
   0  -2   1   17.60    1.90
   0  -2  -1    8.70    1.70
   0  -2  -1   11.30    1.50
   0   2  -1   10.70    1.50
   0   2  -1   11.30    1.30
   0   2   1   15.80    2.10
   0   2  -1   11.40    1.40
  -1  -2  -1 5838.72  157.18
   1  -2   1 5920.11  132.29
   1  -2   1 5860.51  157.48
  -1  -2  -1 5830.42  134.19
  -1   2  -1 5759.02  156.98
   1   2   1 5821.62  156.88
  -1   2  -1 5824.12  131.89
   1   2   1 5872.91  134.39
   2  -2   1  163.18    8.20
  -2  -2  -1  155.68    7.90
   2  -2   1  161.48    4.70
  -2  -2  -1  160.38    7.20
   2   2   1  156.28    7.40
  -2   2  -1  169.68    8.10
   2   2   1  162.58    7.90
  -2   2  -1  158.08    4.70
  -3  -2  -1   58.09    4.80
   3  -2   1   53.89    5.30
  -3  -2  -1   59.79    5.50
   3   2   1   62.69    5.50
  -3   2  -1   55.59    5.20
  -4  -2  -1    7.30    2.40
   4  -2   1    4.60    2.10
  -4  -2  -1    6.80    1.90
   4   2   1    1.90    1.50
  -4   2  -1    7.00    2.30
   4   2   1    2.70    1.80
  -5  -2  -1 1643.54   44.20
  -5  -2  -1 1663.03   53.49
   5  -2   1 1662.13   53.69
   5   2   1 1660.53   44.40
   5   2   1 1671.53   53.39
  -5   2  -1 1660.53   53.39
  -6  -2  -1   12.10    3.50
  -6  -2  -1   13.80    2.90
   6  -2   1   13.00    3.60
  -6   2  -1   12.60    3.40
   6   2   1   19.30    3.50
   6   2   1   13.80    3.60
  -7  -2  -1    7.70    2.50
   7  -2   1   13.80    4.20
  -7  -2  -1    3.70    2.50
  -7   2  -1    9.50    3.20
   7   2   1    6.40    3.20
   7   2   1    7.30    2.50
  -8  -2  -1   12.60    2.80
   8  -2   1   11.70    4.00
  -8  -2  -1   12.80    4.20
   8   2   1    8.70    4.00
  -8   2  -1   20.20    4.70
   9   2   1  417.86   20.40
   9   2   1  500.95   20.80
   9   3  -1   74.69    7.50
   9   3  -1   72.59    7.80
   8  -3  -1   -0.60    1.60
  -8  -3   1    0.60    1.80
  -8  -3   1    0.30    1.30
   8  -3  -1    0.70    1.20
   8  -3  -1    0.30    0.70
   8   3  -1    0.00    1.40
  -8   3   1    0.30    1.80
   8   3  -1    1.90    1.70
  -7  -3   1  108.69   11.70
   7  -3  -1  154.48    7.40
   7  -3  -1  144.59    7.90
   7  -3  -1  137.19   12.10
   7   3  -1  121.09   12.80
   7   3  -1  146.49    9.80
   6  -3  -1   80.79    5.00
   6  -3  -1   75.29    5.40
  -6  -3   1   81.79    6.70
  -6  -3   1   86.09    9.50
   6  -3  -1   82.59    9.30
  -6   3   1   82.99    8.60
   6   3  -1   66.49    8.00
   6   3  -1   77.29    6.60
  -5  -3   1  123.39    8.20
  -5  -3   1  131.29   11.00
   5  -3  -1  139.29    6.90
   5  -3  -1  132.89   10.30
  -5   3   1  126.99    6.60
   5   3  -1  125.99    8.10
   5   3  -1  130.69   10.00
  -5   3   1  144.39   10.10
   4  -3  -1   40.00    5.70
  -4  -3   1   45.60    4.80
   4  -3  -1   43.20    3.70
  -4  -3   1   40.00    5.40
  -4   3   1   43.10    3.50
   4   3  -1   40.60    4.60
   3  -3  -1  247.88   11.90
  -3  -3   1  234.68   10.50
   3  -3  -1  239.18    9.30
  -3  -3   1  261.47   12.00
   3   3  -1  225.58   10.30
   3   3  -1  244.08   11.40
  -3   3   1  234.78    9.00
  -3   3   1  234.88   11.50
   2  -3  -1   22.40    2.90
   2  -3  -1   26.20    3.00
  -2  -3   1   27.00    3.10
   2   3  -1   28.00    3.00
  -2   3   1   26.20    2.90
  -2   3   1   26.00    3.20
   2   3  -1   24.50    3.20
   1  -3  -1   22.60    2.90
   1  -3  -1   26.10    2.10
  -1  -3   1   30.20    3.20
  -1  -3   1   28.50    2.20
   1   3  -1   29.60    3.00
   1   3  -1   25.70    2.00
  -1   3   1   23.60    2.20
  -1   3   1   26.20    2.80
   0  -3   1  188.38    7.90
   0  -3  -1  186.28    5.90
   0  -3  -1  189.48    8.40
   0  -3  -1  190.28    6.00
   0   3  -1  185.98    6.30
   0   3   1  184.48    8.20
   0   3  -1  181.38    6.40
   0   3  -1  180.88    7.70
   1  -3   1   22.00    2.20
  -1  -3  -1   21.20    2.10
  -1  -3  -1   15.50    2.60
   1  -3   1   22.00    2.40
  -1   3  -1   17.70    2.10
  -1   3  -1   15.70    2.10
   1   3   1   18.70    1.90
   2  -3   1  147.29    7.60
  -2  -3  -1  127.09    7.30
   2  -3   1  140.69    5.70
  -2  -3  -1  131.89    7.20
  -2   3  -1  136.09    5.50
   2   3   1  129.19    6.90
  -2   3  -1  117.89    7.00
   2   3   1  129.39    7.30
   3  -3   1  142.69    5.10
  -3  -3  -1  154.08    8.90
   3  -3   1  154.18    9.20
  -3  -3  -1  151.28    8.30
  -3   3  -1  143.19    5.10
  -3   3  -1  146.89    8.80
   3   3   1  140.99    8.00
   3   3   1  156.38    9.00
  -4  -3  -1   67.19    5.70
   4  -3   1   73.69    7.20
   4   3   1   72.89    7.00
  -4   3  -1   64.09    6.60
   4   3   1   74.69    6.20
  -5  -3  -1   10.70    3.20
  -5  -3  -1    8.40    2.40
   5   3   1    7.70    2.80
   5   3   1    7.30    2.30
  -5   3  -1   11.90    3.10
  -6  -3  -1   68.99    8.00
   6  -3   1   71.39    8.60
  -6  -3  -1   78.49    6.80
   6   3   1   76.69    7.00
  -6   3  -1   91.59    8.60
   6   3   1   77.49    8.50
  -7  -3  -1  111.99   11.40
  -7  -3  -1  113.09    8.70
   7  -3   1  126.39   12.00
   7   3   1  133.29    9.60
  -7   3  -1  106.29   10.20
   7   3   1  117.29   10.90
   8  -3   1    3.50    2.70
  -8  -3  -1    5.60    2.20
  -8  -3  -1    2.50    2.50
   8   3   1    2.80    2.00
  -8   3  -1    0.60    1.90
   8   3   1    1.30    2.30
  -9  -3  -1  117.19    9.20
   9   3   1   94.89    9.00
   8  -4  -1    6.70    3.70
  -8  -4   1    2.10    2.80
  -8  -4   1    4.70    2.20
  -8   4   1    2.80    2.50
   8   4  -1    3.80    2.40
   8   4  -1    3.20    2.10
   7  -4  -1   82.79    5.00
   7  -4  -1   76.29    9.80
  -7  -4   1   76.29    7.10
   7  -4  -1   72.39    5.20
  -7   4   1   77.69    9.10
   7   4  -1   83.09    7.50
   7   4  -1   71.19    8.70
  -6  -4   1   61.29    8.00
   6  -4  -1   68.89    8.50
   6  -4  -1   64.79    5.30
  -6  -4   1   66.09    6.30
  -6   4   1   64.59    4.50
   6   4  -1   69.69    7.00
   6   4  -1   64.39    7.50
  -6   4   1   77.99    8.60
   5  -4  -1 2132.79   52.69
  -5  -4   1 2132.29   66.89
   5  -4  -1 2135.59   66.79
  -5  -4   1 2064.99   55.19
   5   4  -1 2102.39   65.19
   5   4  -1 2049.89   55.09
  -5   4   1 2111.19   66.29
  -5   4   1 2085.89   52.19
   4  -4  -1  260.27   14.00
  -4  -4   1  252.07   14.20
   4  -4  -1  248.58   10.40
  -4  -4   1  261.37   12.20
  -4   4   1  234.68   10.10
   4   4  -1  252.57   11.90
   3  -4  -1    0.30    1.40
  -3  -4   1    1.40    1.60
  -3  -4   1    1.50    1.40
   3  -4  -1   -0.40    1.20
   3   4  -1   -0.20    1.20
  -3   4   1    2.90    1.50
  -3   4   1    2.30    1.40
   3   4  -1    0.40    1.30
  -2  -4   1  182.08    8.10
  -2  -4   1  170.78    9.10
   2  -4  -1  182.48    8.20
   2  -4  -1  171.08    8.60
  -2   4   1  156.28    8.00
   2   4  -1  176.58    9.00
   2   4  -1  172.78    7.40
  -1  -4   1 3752.82   89.59
  -1   4   1 3703.63   88.79
   1   4  -1 3717.93   88.89
   0  -4   1  278.67   11.20
   0  -4  -1  287.87   11.90
   0   4   1  274.97   11.40
  -1  -4  -1   80.69    3.80
  -1  -4  -1   85.39    6.10
   1  -4   1   76.49    5.40
   1  -4   1   77.39    4.40
  -1  -4  -1   79.49    3.80
   1   4   1   74.79    5.80
  -1   4  -1   86.19    4.30
  -1   4  -1   77.49    5.20
  -2  -4  -1   39.70    4.10
   2  -4   1   49.99    4.00
  -2  -4  -1   39.60    4.50
   2  -4   1   45.70    4.00
   2   4   1   44.80    3.70
  -2   4  -1   40.90    4.10
  -2   4  -1   36.40    3.30
   2   4   1   43.90    4.70
   3  -4   1 1964.60   47.60
   3  -4   1 1925.71   58.49
  -3  -4  -1 1992.00   59.09
  -3  -4  -1 1984.90   52.09
   3   4   1 1961.40   51.99
  -3   4  -1 1942.41   47.40
  -3   4  -1 1971.50   58.99
   3   4   1 1941.91   57.99
  -4  -4  -1  100.99    9.10
  -4  -4  -1  115.09    8.00
   4  -4   1   99.79    4.30
   4  -4   1  109.29    8.90
   4   4   1   94.69    7.80
   4   4   1  107.59    7.80
  -4   4  -1  104.89    4.30
  -4   4  -1  107.09    8.30
  -5  -4  -1   36.50    5.70
  -5  -4  -1   43.20    5.20
   5  -4   1   45.20    6.40
  -5   4  -1   39.40    5.70
   5   4   1   36.20    5.40
  -6  -4  -1   18.20    4.60
  -6  -4  -1   19.70    3.60
   6  -4   1   15.50    4.30
   6   4   1   16.30    3.50
  -6   4  -1   21.80    4.70
   6   4   1   12.30    3.50
  -7  -4  -1  538.35   26.70
  -7  -4  -1  616.24   21.70
   7  -4   1  555.24   27.20
   7   4   1  555.94   26.70
  -7   4  -1  589.34   25.70
   7   4   1  560.44   22.30
  -8  -4  -1    4.70    3.10
  -8  -4  -1    2.40    1.80
   8   4   1    3.20    2.60
  -8   4  -1    3.60    2.40
   8  -5  -1    7.50    4.30
  -8  -5   1    4.20    3.60
   8   5  -1    7.00    3.30
  -8   5   1   12.10    4.20
   7  -5  -1   95.79   11.70
  -7  -5   1   98.79    8.00
  -7   5   1   91.49   10.20
   7   5  -1   88.59   10.00
  -6  -5   1    0.40    1.70
   6  -5  -1    4.30    1.60
  -6  -5   1   -2.60    2.00
   6  -5  -1    4.70    3.10
   6   5  -1    3.10    2.10
   6   5  -1    3.00    2.20
  -6   5   1    1.90    1.30
  -6   5   1    0.70    1.80
   5  -5  -1  316.37   13.70
  -5  -5   1  291.87   14.50
  -5  -5   1  294.57   18.40
   5  -5  -1  307.17   18.00
  -5   5   1  339.17   17.20
   5   5  -1  307.97   14.10
   5   5  -1  309.07   16.30
  -4  -5   1    9.70    2.90
  -4   5   1    8.30    2.10
   4   5  -1   10.30    2.70
  -4   5   1    9.60    2.80
   4   5  -1   10.90    2.70
  -3  -5   1   20.80    3.50
  -3  -5   1   19.40    3.60
   3  -5  -1   23.80    3.60
   3  -5  -1   23.60    3.50
  -3   5   1   19.50    3.20
   3   5  -1   30.30    4.30
   3   5  -1   27.10    3.20
  -3   5   1   21.50    3.30
  -2  -5   1   54.59    5.60
   2  -5  -1   43.90    3.10
   2  -5  -1   45.10    4.70
  -2   5   1   49.50    4.90
   2   5  -1   54.89    5.50
  -2   5   1   48.50    3.20
  -1  -5   1   79.29    6.40
   1  -5  -1   65.49    6.00
   1   5  -1   75.19    6.20
  -1   5   1   88.19    6.20
   0  -5  -1   62.09    5.70
   0  -5   1   60.59    5.50
   0   5   1   63.99    5.60
   0   5  -1   53.59    5.00
  -1  -5  -1    7.80    2.30
   1  -5   1   10.50    2.50
  -1   5  -1   13.20    2.50
   1   5   1    7.90    2.30
  -2  -5  -1    1.50    1.00
  -2  -5  -1    2.00    1.20
   2  -5   1    0.80    1.00
  -2  -5  -1    4.00    1.90
   2  -5   1    3.00    1.50
  -2   5  -1    1.40    1.10
  -2   5  -1    1.10    1.20
   2   5   1    1.50    1.60
  -3  -5  -1   22.00    3.90
   3  -5   1   32.20    4.10
  -3  -5  -1   26.10    4.40
   3  -5   1   34.70    3.60
  -3   5  -1   25.40    3.10
   3   5   1   28.70    3.70
  -3   5  -1   22.40    3.60
  -4  -5  -1    0.30    1.40
   4  -5   1    3.10    1.20
   4  -5   1    3.20    1.90
   4   5   1    1.80    1.80
  -4   5  -1    1.70    1.20
   4   5   1    2.50    1.90
  -4   5  -1    1.60    1.60
  -5  -5  -1  116.39   11.60
  -5  -5  -1  137.19    9.50
   5  -5   1  123.79   10.80
   5   5   1  131.89    9.70
   5   5   1  119.29    9.80
  -5   5  -1  142.49   11.00
  -6  -5  -1    3.30    1.80
  -6  -5  -1    1.50    2.60
   6   5   1    1.70    1.90
   6   5   1    0.30    2.00
  -6   5  -1    2.70    2.10
   7  -5   1   11.30    4.50
  -7  -5  -1   20.00    5.40
   7   5   1   14.50    4.00
  -7   5  -1   25.00    5.20
  -8  -5  -1   20.90    6.90
   6  -6  -1   32.60    6.70
  -6  -6   1   20.50    6.30
  -6   6   1   45.30    8.90
   5  -6  -1   30.70    5.60
  -5  -6   1   21.80    5.30
  -5  -6   1   32.50    4.90
   5  -6  -1   31.60    4.30
  -5   6   1   27.80    5.00
   5   6  -1   28.90    4.60
  -5   6   1   29.80    4.00
   5   6  -1   25.70    4.30
  -4  -6   1   62.29    6.70
   4  -6  -1   66.59    6.50
   4  -6  -1   51.49    5.80
  -4  -6   1   42.30    6.30
  -4   6   1   50.79    6.00
   4   6  -1   55.69    5.20
  -4   6   1   62.59    5.80
   4   6  -1   56.09    6.00
  -3  -6   1 1724.23   48.20
   3  -6  -1 1768.52   50.29
   3  -6  -1 1743.93   48.10
   3   6  -1 1754.12   48.20
  -3   6   1 1703.63   50.29
  -3   6   1 1732.63   47.00
   2  -6  -1  310.67   14.50
   2   6  -1  329.07   14.60
  -2   6   1  325.27   14.10
   1  -6  -1   26.40    4.20
  -1   6   1   23.50    3.60
   1   6  -1   30.80    4.20
   0  -6  -1  152.58    9.80
   0  -6   1  129.79    8.60
   0   6  -1  135.79    8.60
   0   6   1  141.49    8.70
  -1  -6  -1 1421.06   42.10
   1  -6   1 1443.46   40.30
  -1   6  -1 1442.36   39.70
   1   6   1 1475.35   40.90
   2  -6   1   97.39    7.30
  -2  -6  -1   90.09    7.50
   2   6   1   88.49    7.50
  -2   6  -1   91.89    6.80
  -3  -6  -1   15.90    2.60
  -3  -6  -1   14.10    2.80
   3  -6   1   18.60    3.20
  -3  -6  -1   23.70    4.20
   3  -6   1   14.40    2.90
   3   6   1   15.50    3.20
  -3   6  -1   16.90    2.80
  -3   6  -1   14.30    2.90
  -4  -6  -1   13.50    3.10
  -4  -6  -1   12.90    3.70
   4  -6   1   15.70    2.70
   4  -6   1   15.80    3.60
   4   6   1   11.00    3.00
   4   6   1   18.10    3.40
  -4   6  -1   14.50    2.50
  -5  -6  -1  518.35   19.50
  -5  -6  -1  424.06   25.70
   5  -6   1  511.75   23.00
   5   6   1  474.35   22.10
  -5   6  -1  519.65   23.90
   3  -7  -1  115.49    9.50
  -3  -7   1  100.59    8.40
  -3   7   1  108.39    8.40
   3   7  -1  118.69    8.90
  -2  -7   1   13.20    3.20
  -2   7   1   11.30    2.80
   2   7  -1   11.10    2.90
   1  -7  -1    9.50    2.90
  -1  -7   1   12.00    3.10
   1   7  -1   11.40    2.80
  -1   7   1   10.20    2.80
   0  -7   1   11.00    3.10
   0  -7  -1   10.00    3.00
   0   7   1    8.00    2.50
   0   7  -1   10.00    2.60
   1  -7   1   81.19    7.40
   1   7   1   98.79    7.80
  -2  -7  -1   19.40    4.00
   2  -7   1   14.10    3.30
  -2   7  -1   14.70    3.00
   2   7   1   17.50    3.60
   3  -7   1   34.60    4.90
  -3  -7  -1   33.70    4.80
  -3   7  -1   37.10    4.60
   3  -8  -1   19.60    4.40
   2  -8  -1   96.79    9.40
  -2   8   1   94.79    8.30
   1  -8  -1  638.24   24.50
  -1  -8   1  612.54   24.20
  -1   8   1  658.83   23.10
   0  -8  -1   99.19    9.40
   0  -8   1  136.69   10.50
   0   8  -1  116.49    8.90
   1  -8   1   24.00    4.40
  -1   8  -1   22.90    4.10
   2  -8   1   99.69    9.30
  -9   0   2   -0.10    1.80
   9   0  -2   -0.40    1.60
   9   0  -2    0.50    1.70
   9   0  -2   -1.50    1.70
  -8   0   2    9.20    3.30
   8   0  -2   13.50    3.30
   8   0  -2   17.20    4.40
   8   0  -2   15.50    3.10
   7   0  -2    0.70    1.90
   7   0  -2    1.50    1.60
   7   0  -2    0.10    1.20
  -7   0   2    0.60    1.90
   6   0  -2 3075.29   74.69
   6   0  -2 3017.60   90.19
   6   0  -2 3049.20   74.79
  -6   0   2 3050.09   91.79
   5   0  -2   -0.50    1.70
  -5   0   2   -0.20    1.60
   5   0  -2   -0.70    1.10
   4   0  -2  240.08    9.40
  -4   0   2  250.97   12.80
   4   0  -2  248.48    9.50
  -3   0   2   -0.80    1.30
  -3   0   2   -0.70    1.00
   3   0  -2    0.20    1.40
   3   0  -2    0.00    1.00
   2   0  -2 8491.35  192.98
   2   0  -2 8652.23  230.88
  -2   0   2 8497.15  229.98
  -2   0   2 8505.05  193.08
  -1   0   2   -0.70    1.10
   1   0  -2   -0.60    0.90
  -1   0   2   -0.80    0.80
   1   0  -2    0.30    1.20
   0   0   2  241.18    9.70
   0   0   2  241.88    7.90
   0   0  -2  247.38    7.90
   0   0  -2  249.38    9.70
  -1   0  -2   -0.70    1.00
  -1   0  -2   -0.50    0.80
   1   0   2   -0.70    0.90
   1   0   2   -0.40    0.80
   2   0   2 1071.69   33.60
  -2   0  -2 1042.40   26.10
  -2   0  -2 1037.20   33.50
   2   0   2 1058.39   26.10
   3   0   2    0.90    0.80
  -3   0  -2   -1.20    1.10
  -3   0  -2    0.30    0.70
   4   0   2   40.00    3.40
  -4   0  -2   45.60    3.40
   4   0   2   48.00    5.70
  -4   0  -2   50.99    5.70
  -5   0  -2    0.30    1.00
   5   0   2    0.40    1.70
   5   0   2    0.30    1.10
  -5   0  -2    1.70    1.90
  -6   0  -2 2735.73   83.29
   6   0   2 2779.12   67.29
  -6   0  -2 2714.73   66.39
   6   0   2 2712.63   83.69
   7   0   2    1.70    1.90
   7   0   2    0.70    1.20
  -7   0  -2   -0.80    1.70
   8   0   2   13.00    3.00
   8   0   2   10.80    3.80
  -8   0  -2   14.70    4.10
   8   0   2    9.60    2.70
  10   1  -2   78.19    8.20
  10   1  -2   75.39    7.90
  -9  -1   2   11.50    3.90
   9  -1  -2   15.60    3.40
   9  -1  -2    9.80    3.80
   9  -1  -2    8.50    2.70
   9   1  -2   13.30    4.20
   9   1  -2   12.00    3.30
  -9   1   2   14.30    4.10
   8  -1  -2  192.18   10.80
   8  -1  -2  215.28   15.60
  -8  -1   2  198.98   14.90
   8  -1  -2  203.08   11.40
  -8   1   2  218.08   14.80
   8   1  -2  197.48   11.30
   8   1  -2  195.28   11.60
   8   1  -2  207.18   15.10
   7  -1  -2  103.79    7.00
   7  -1  -2  111.49    7.40
  -7  -1   2  114.59   10.50
  -7   1   2  118.79   10.50
   7   1  -2  109.09    7.80
   7   1  -2  109.39    7.80
   7   1  -2   95.09    9.90
   6  -1  -2  381.06   18.20
   6  -1  -2  362.46   13.70
  -6  -1   2  372.46   18.80
   6   1  -2  369.56   14.40
   6   1  -2  365.96   17.90
  -6   1   2  384.26   18.60
   6   1  -2  364.86   14.60
   5  -1  -2   82.69    5.30
  -5  -1   2   80.79    7.60
   5  -1  -2   92.69    7.80
   5  -1  -2   79.89    5.50
   5   1  -2   76.09    7.40
  -5   1   2   64.99    7.10
   5   1  -2   81.79    5.80
   5   1  -2   78.09    5.70
   4  -1  -2  443.76   14.20
  -4  -1   2  447.96   18.50
  -4   1   2  437.76   14.00
   4   1  -2  435.76   16.30
  -4   1   2  458.35   18.50
   4   1  -2  441.06   14.60
   3  -1  -2  109.79    5.50
   3  -1  -2  111.99    7.00
  -3  -1   2  112.59    7.30
  -3   1   2  112.99    5.60
   3   1  -2  104.09    6.80
   3   1  -2  106.59    5.70
  -3   1   2  109.99    7.30
   3   1  -2  103.09    5.70
   2  -1  -2  144.39    6.20
  -2  -1   2  155.78    7.60
   2  -1  -2  153.68    7.80
   2   1  -2  150.28    7.60
   2   1  -2  155.98    6.40
  -2   1   2  144.79    6.10
  -2   1   2  149.09    7.70
   2   1  -2  143.49    6.20
   1  -1  -2  144.39    6.10
   1  -1  -2  148.29    6.90
  -1  -1   2  140.39    6.80
   1   1  -2  138.89    5.60
  -1   1   2  148.49    6.90
   1   1  -2  143.39    5.80
  -1   1   2  148.69    6.10
   1   1  -2  150.08    7.00
   0  -1  -2   59.39    4.00
   0  -1   2   54.89    3.80
   0  -1  -2   60.49    3.50
   0  -1   2   58.09    3.00
   0  -1  -2   58.09    3.80
   0   1   2   51.09    3.30
   0   1  -2   57.59    2.90
   0   1  -2   56.29    3.60
  -1  -1  -2    2.20    2.20
   1  -1   2    6.50    2.50
   1  -1   2    4.10    1.20
  -1  -1  -2    4.40    2.00
  -1   1  -2    2.20    1.10
   1   1   2    4.30    2.10
   1   1   2    5.40    2.30
  -1   1  -2    3.50    2.20
   2  -1   2   57.99    1.90
  -2  -1  -2   68.89    5.20
  -2  -1  -2   61.29    3.90
   2  -1   2   62.39    4.90
   2   1   2   54.59    4.60
  -2   1  -2   53.99    4.60
   2   1   2   54.19    3.80
  -2   1  -2   59.89    1.90
  -3  -1  -2  175.08    7.40
  -3  -1  -2  173.78    9.80
   3   1   2  175.48    7.70
  -3   1  -2  165.88    9.40
  -3   1  -2  169.98    4.70
  -4  -1  -2   37.00    5.10
   4  -1   2   36.60    5.20
  -4  -1  -2   37.00    3.60
   4  -1   2   33.70    2.00
   4  -1   2   34.40    2.20
   4   1   2   38.80    5.20
   4   1   2   32.90    3.60
  -4   1  -2   36.30    5.00
   5  -1   2    2.20    2.10
   5  -1   2    4.70    1.10
   5  -1   2    2.70    0.80
  -5  -1  -2    1.60    1.90
   5   1   2    3.40    2.20
  -5   1  -2    2.90    2.10
   5   1   2    2.50    1.50
   6  -1   2  132.09    5.90
   6  -1   2  127.49   11.20
  -6  -1  -2  132.49   10.70
  -6  -1  -2  128.39    7.90
   6  -1   2  135.59    6.30
   6   1   2  131.59    8.20
   6   1   2  133.89   11.20
  -6   1  -2  136.19   10.80
   7  -1   2   25.90    2.90
  -7  -1  -2   32.60    4.30
  -7  -1  -2   34.50    5.60
   7  -1   2   29.50    5.60
   7  -1   2   31.80    3.00
   7   1   2   34.80    6.00
  -7   1  -2   32.40    5.50
   7   1   2   23.70    3.90
   8  -1   2  184.78   14.20
   8  -1   2  186.58    8.30
   8  -1   2  191.38    8.30
  -8  -1  -2  181.08   13.80
   8   1   2  190.48   11.70
   8   1   2  178.68   13.90
   8   1   2  190.48   11.30
  -8   1  -2  200.38   14.70
  10   2  -2   26.30    4.70
  10   2  -2   32.50    5.20
  -9  -2   2    7.10    3.30
   9  -2  -2    5.70    2.20
   9  -2  -2   10.70    2.80
   9   2  -2    3.20    3.00
  -9   2   2    7.80    3.50
   9   2  -2    8.60    2.90
   9   2  -2    9.60    2.80
  -8  -2   2  533.75   25.80
   8  -2  -2  500.85   25.40
   8  -2  -2  611.54   20.00
   8  -2  -2  545.85   19.90
   8   2  -2  537.95   25.70
  -8   2   2  555.84   25.30
   8   2  -2  563.84   20.90
  -7  -2   2    6.00    2.90
   7  -2  -2    4.80    1.90
  -7   2   2    8.20    3.10
   7   2  -2    7.30    2.20
   7   2  -2    4.20    2.20
   6  -2  -2  100.69    9.30
   6  -2  -2  100.39    6.80
  -6  -2   2   91.69    7.70
  -6  -2   2   91.09    8.90
   6  -2  -2   98.09    6.20
   6   2  -2  107.09    9.20
   6   2  -2  102.49    7.50
  -6   2   2   87.19    8.90
   5  -2  -2   58.79    6.60
   5  -2  -2   52.79    4.60
  -5  -2   2   43.30    5.90
  -5  -2   2   52.09    4.70
  -5   2   2   47.90    6.00
   5   2  -2   48.80    5.10
   5   2  -2   52.99    5.90
  -5   2   2   60.69    4.60
  -4  -2   2 5022.00  139.19
   4  -2  -2 4875.31  114.39
  -4  -2   2 4891.11  116.09
  -4   2   2 4944.11  138.59
  -4   2   2 4921.81  114.39
   4   2  -2 4886.51  115.99
  -3  -2   2  123.49    6.80
  -3  -2   2  131.09    8.00
   3  -2  -2  127.79    6.20
   3  -2  -2  131.99    7.90
   3   2  -2  129.69    7.60
  -3   2   2  125.39    6.10
  -3   2   2  126.19    8.00
  -2  -2   2    9.90    2.10
   2  -2  -2   11.30    2.40
  -2  -2   2   10.20    2.30
   2  -2  -2   12.30    2.10
   2   2  -2   12.00    2.40
   2   2  -2   10.40    2.10
  -2   2   2    8.40    2.20
  -2   2   2    9.20    1.90
   1  -2  -2   63.59    4.20
  -1  -2   2   68.19    4.10
   1  -2  -2   62.89    4.10
  -1  -2   2   56.89    4.10
  -1   2   2   55.89    4.10
   1   2  -2   75.99    4.40
   1   2  -2   65.19    3.90
  -1   2   2   53.19    4.10
   0  -2   2 1323.77   33.30
   0  -2  -2 1370.26   39.30
   0  -2  -2 1350.56   34.80
   0  -2  -2 1321.97   38.70
   0   2   2 1349.07   34.70
   0   2  -2 1415.06   40.00
   0   2  -2 1334.57   33.20
   0   2  -2 1328.77   38.90
   1  -2   2   85.09    5.10
  -1  -2  -2   69.29    4.60
  -1  -2  -2   62.29    4.70
   1   2   2   81.19    5.00
  -1   2  -2   68.29    4.70
  -1   2  -2   69.29    3.20
   1   2   2   87.59    5.00
  -2  -2  -2   -2.70    1.10
  -2  -2  -2   -1.60    1.40
   2  -2   2   -3.00    1.20
  -2   2  -2   -1.40    0.30
   2   2   2   -0.30    1.40
   2   2   2   -2.20    1.20
  -2   2  -2   -0.70    1.50
  -3  -2  -2  103.29    7.80
   3   2   2  101.49    6.50
  -3   2  -2  100.79    7.40
  -4  -2  -2 2612.84   65.59
   4  -2   2 2685.63   79.09
  -4  -2  -2 2699.63   79.59
   4   2   2 2664.33   78.99
   4   2   2 2680.33   66.39
  -4   2  -2 2647.44   78.89
   5  -2   2    3.80    2.50
  -5  -2  -2    9.00    2.20
  -5  -2  -2   14.10    3.40
   5   2   2    6.00    2.60
   5   2   2    7.40    2.50
  -5   2  -2   11.90    3.00
  -6  -2  -2   27.80    4.90
  -6  -2  -2   20.10    3.50
   6   2   2   22.10    3.70
   6   2   2   21.20    4.50
  -6   2  -2   20.00    4.40
  -7  -2  -2    0.10    1.30
  -7  -2  -2    1.00    1.60
   7  -2   2    2.00    2.10
  -7   2  -2   -0.30    1.50
   7   2   2    0.70    2.10
   7   2   2   -0.90    1.60
  -8  -2  -2  866.91   34.80
   8   2   2  866.31   35.70
  -8   2  -2  869.71   34.40
   8   2   2  799.72  118.69
  -9  -3   2    5.00    3.20
   9   3  -2   10.30    2.70
   9   3  -2    8.30    2.60
  -8  -3   2  162.78   14.30
   8  -3  -2  181.28   15.20
   8   3  -2  178.78   11.50
  -8   3   2  189.28   14.40
   8   3  -2  161.18   10.90
   8   3  -2  184.18   14.80
   7  -3  -2    8.00    4.10
  -7  -3   2    8.20    2.60
   7  -3  -2   15.90    2.80
  -7  -3   2   10.20    3.40
  -7   3   2   14.60    4.30
   7   3  -2   13.80    4.70
  -6  -3   2  261.47   12.40
   6  -3  -2  249.78   11.30
  -6  -3   2  253.67   16.00
   6  -3  -2  265.37   16.60
   6   3  -2  257.57   15.70
  -6   3   2  247.58   15.50
  -6   3   2  250.47   11.60
   6   3  -2  268.37   12.90
  -5  -3   2   95.49    7.10
   5  -3  -2   77.89    6.00
   5  -3  -2   68.59    7.70
  -5  -3   2   83.09    9.50
  -5   3   2   87.29    5.90
   5   3  -2   81.39    7.60
  -5   3   2   92.49    8.20
   5   3  -2   86.59    6.80
   4  -3  -2  192.78   11.40
  -4  -3   2  187.08    9.50
   4  -3  -2  182.48    8.70
  -4  -3   2  185.78   11.50
  -4   3   2  179.58    8.50
   4   3  -2  183.58    9.60
  -3  -3   2   35.60    4.10
   3  -3  -2   36.40    3.80
   3  -3  -2   36.80    4.50
  -3  -3   2   40.40    4.70
  -3   3   2   34.60    4.20
   3   3  -2   37.10    4.20
   3   3  -2   44.40    4.50
  -3   3   2   39.30    3.90
  -2  -3   2  113.09    6.90
   2  -3  -2  127.49    7.00
   2  -3  -2  120.49    6.50
   2   3  -2  116.99    6.60
   2   3  -2  112.69    6.30
  -2   3   2   99.29    6.30
  -2   3   2  109.39    6.30
  -1  -3   2  196.38    8.40
   1  -3  -2  193.28    8.70
   1  -3  -2  205.98    8.60
  -1   3   2  201.08    8.40
   1   3  -2  197.08    8.40
   1   3  -2  204.78    8.60
  -1   3   2  201.78    8.90
   0  -3  -2   83.89    4.90
   0  -3  -2   84.49    4.60
   0  -3  -2   79.09    5.50
   0  -3   2   91.89    4.90
   0   3  -2   79.09    4.70
   0   3  -2   79.49    4.50
   0   3  -2   79.69    4.80
   1  -3   2   28.50    2.60
  -1  -3  -2   34.90    3.40
   1  -3   2   34.90    3.40
  -1   3  -2   32.30    3.30
  -1   3  -2   33.80    2.70
   1   3   2   33.30    3.70
   1   3   2   30.90    3.30
  -2  -3  -2   15.40    2.80
  -2  -3  -2   14.60    2.70
   2  -3   2   14.50    1.60
   2  -3   2   17.40    2.80
  -2   3  -2   16.80    2.80
   2   3   2   17.70    2.90
  -2   3  -2   11.10    1.30
   2   3   2   14.50    2.60
  -3  -3  -2   13.80    2.80
  -3  -3  -2   16.20    3.30
   3  -3   2   14.00    3.20
   3   3   2   12.30    2.60
  -3   3  -2   17.60    3.90
   4  -3   2   34.40    5.10
  -4  -3  -2   32.60    4.30
  -4  -3  -2   24.00    4.20
  -4   3  -2   29.20    4.50
   4   3   2   33.30    4.20
   4   3   2   34.40    4.90
  -5  -3  -2   21.00    3.60
  -5  -3  -2   22.60    4.40
   5   3   2   18.70    3.40
   5   3   2   15.60    3.60
  -5   3  -2   15.70    3.60
  -6  -3  -2  126.39   10.90
  -6  -3  -2  123.79    8.80
  -6   3  -2  143.99   11.10
   6   3   2  119.89    9.20
   7  -3   2   14.20    4.10
  -7  -3  -2   10.90    2.90
  -7  -3  -2   11.30    3.50
   7   3   2   22.60    4.00
   7   3   2   19.30    4.40
  -7   3  -2   13.50    3.90
  -8  -3  -2   64.89    8.70
  -8  -3  -2   88.49    7.60
   8   3   2   76.19    7.60
   9   3   2   14.50    4.10
   8  -4  -2   11.80    4.20
  -8  -4   2    9.80    2.90
  -8  -4   2    5.30    3.20
   8   4  -2   10.00    3.60
  -8   4   2   10.00    3.70
   8   4  -2    9.30    2.80
  -7  -4   2  118.19    8.70
   7  -4  -2  110.59    8.30
  -7  -4   2  104.09   11.30
   7  -4  -2  113.69   12.00
   7   4  -2  122.39    9.20
  -6  -4   2 1484.15   42.20
  -6  -4   2 1487.55   52.79
   6  -4  -2 1540.95   53.19
   6  -4  -2 1516.55   41.30
   6   4  -2 1507.35   42.60
  -6   4   2 1484.45   50.89
   6   4  -2 1504.05   50.79
   5  -4  -2   15.70    3.30
  -5  -4   2   17.90    4.10
   5  -4  -2   18.30    4.50
  -5  -4   2   19.20    3.50
  -5   4   2   16.40    2.90
   5   4  -2   21.20    4.00
  -5   4   2   25.60    4.80
   5   4  -2   18.30    3.40
  -4  -4   2   21.90    4.40
   4  -4  -2   31.80    5.30
  -4  -4   2   24.90    3.80
   4   4  -2   26.40    4.00
  -4   4   2   28.70    3.50
  -3  -4   2   31.10    4.10
   3  -4  -2   32.20    4.20
  -3  -4   2   36.20    4.60
   3   4  -2   33.70    3.80
   3   4  -2   30.10    4.10
  -3   4   2   36.40    4.40
  -3   4   2   37.90    4.00
   2  -4  -2 3299.07   90.69
   2  -4  -2 3241.98   79.09
  -2  -4   2 3246.08   79.39
  -2  -4   2 3294.67   90.49
  -2   4   2 3251.27   90.39
   2   4  -2 3230.78   79.59
  -2   4   2 3189.68   78.39
   2   4  -2 3174.28   89.59
   1  -4  -2  255.07    9.40
   1  -4  -2  265.07    9.70
   1  -4  -2  256.77   11.40
  -1  -4   2  269.07   10.90
   1   4  -2  250.07    9.50
   1   4  -2  259.67    9.40
  -1   4   2  261.57   11.10
   1   4  -2  253.07   10.70
   0  -4  -2   21.00    2.30
   0  -4   2   20.10    2.90
   0  -4  -2   18.20    1.90
   0  -4  -2   17.80    3.20
   0   4  -2   17.90    2.20
   0   4   2   15.50    2.90
   0   4  -2   18.40    2.10
  -1  -4  -2  173.78    7.90
  -1  -4  -2  173.18    9.10
  -1  -4  -2  183.68    8.40
   1  -4   2  159.68    7.80
  -1   4  -2  169.28    7.50
   1   4   2  147.49    8.80
  -1   4  -2  177.68    8.30
  -2  -4  -2 1328.67   37.40
  -2  -4  -2 1375.86   41.00
   2  -4   2 1312.57   34.00
   2  -4   2 1348.86   41.60
   2   4   2 1350.16   37.30
   2   4   2 1294.47   39.90
  -2   4  -2 1349.77   41.10
  -2   4  -2 1341.97   33.80
   3  -4   2   10.10    1.40
   3  -4   2   11.20    2.90
  -3  -4  -2    6.80    2.30
  -3  -4  -2    4.30    1.90
  -3   4  -2    4.90    1.00
   3   4   2    9.70    2.60
  -4  -4  -2   40.90    5.70
  -4  -4  -2   39.70    4.70
   4  -4   2   42.80    5.80
   4   4   2   45.80    5.80
   4   4   2   37.80    4.90
  -4   4  -2   41.90    5.20
  -5  -4  -2   69.09    8.10
   5  -4   2   83.59    8.60
   5   4   2   74.89    7.80
   5   4   2   66.39    6.60
  -5   4  -2   77.99    7.60
   6  -4   2 1619.44   52.29
  -6  -4  -2 1399.46   41.00
  -6  -4  -2 1406.36   51.29
   6   4   2 1490.35   43.00
  -7  -4  -2   73.89    9.50
   7  -4   2   75.59    9.00
  -7  -4  -2   80.59    7.50
   7   4   2   79.19    8.80
   7   4   2   85.39    7.90
  -7   4  -2   80.29    9.20
  -8  -5   2   26.20    7.40
   8  -5  -2   37.60    9.10
  -8   5   2   66.79    8.50
   8   5  -2   50.69    8.50
  -7  -5   2   30.90    4.70
   7  -5  -2   24.30    6.50
   7   5  -2   19.60    4.70
  -7   5   2   34.20    6.10
   6  -5  -2   69.89    6.90
  -6  -5   2   52.99    8.70
  -6  -5   2   78.29    7.20
   6  -5  -2   60.79    8.90
  -6   5   2   79.09    6.40
   6   5  -2   83.49    7.50
   6   5  -2   75.69    8.60
  -6   5   2   76.49    8.30
  -5  -5   2   22.70    3.80
   5  -5  -2   30.80    5.70
   5  -5  -2   31.90    4.70
  -5  -5   2   20.50    5.10
   5   5  -2   28.80    4.20
  -5   5   2   27.50    3.80
   5   5  -2   27.00    4.70
  -5   5   2   26.00    5.00
  -4  -5   2  143.79   11.30
   4  -5  -2  161.88    9.90
  -4   5   2  163.08   10.80
   4   5  -2  151.18   10.20
  -4   5   2  153.48    9.00
   4   5  -2  175.08   10.00
   3  -5  -2   96.19    7.60
  -3  -5   2   93.79    7.60
   3  -5  -2   94.19    7.50
  -3  -5   2  100.09    7.80
  -3   5   2   98.29    7.10
   3   5  -2   90.59    7.20
   3   5  -2   87.59    6.00
  -3   5   2   89.29    6.60
  -2  -5   2    4.60    2.00
   2  -5  -2   11.00    1.90
   2  -5  -2   12.60    2.80
   2   5  -2   10.10    1.60
  -2   5   2    6.90    2.20
  -2   5   2    8.30    1.70
   2   5  -2   10.60    1.50
   2   5  -2    9.70    2.40
   1  -5  -2    3.00    1.60
  -1  -5   2    4.00    1.80
   1   5  -2    4.00    1.80
  -1   5   2    2.50    1.60
   0  -5   2   42.30    4.60
   0  -5  -2   47.90    5.10
   0   5  -2   44.10    4.60
   0   5   2   45.50    5.00
  -1  -5  -2    4.40    1.80
   1  -5   2    1.50    1.40
  -1   5  -2    3.50    1.30
  -1   5  -2    4.40    1.20
  -1   5  -2    4.20    1.50
   1   5   2    4.30    2.00
  -2  -5  -2   67.29    6.40
   2  -5   2   65.59    5.20
   2  -5   2   67.79    5.60
  -2  -5  -2   70.49    5.70
  -2  -5  -2   74.49    6.20
   2   5   2   58.79    6.00
  -2   5  -2   65.49    4.80
  -2   5  -2   74.69    5.50
   3  -5   2   40.60    3.60
  -3  -5  -2   39.90    5.00
  -3   5  -2   40.80    3.60
   3   5   2   42.50    4.80
   3   5   2   44.70    5.30
  -3   5  -2   36.90    4.90
  -4  -5  -2    1.80    1.60
  -4  -5  -2    4.00    2.30
   4  -5   2    2.30    1.80
   4   5   2    2.80    1.90
   4   5   2    3.50    1.90
  -4   5  -2    3.20    2.00
  -5  -5  -2   45.90    5.50
   5  -5   2   56.49    7.40
  -5  -5  -2   43.80    7.30
   5   5   2   42.40    5.80
  -5   5  -2   49.60    6.40
   5   5   2   48.50    5.50
  -6  -5  -2   28.60    4.50
   6  -5   2   29.20    5.90
  -6  -5  -2   21.00    5.00
  -6   5  -2   31.60    5.70
  -7  -5  -2   24.70    5.80
   7  -5   2   26.00    6.40
   7   5   2   31.60    6.00
  -7   5  -2   36.80    6.10
   6  -6  -2   22.10    5.80
   6  -6  -2   22.10    4.20
  -6  -6   2    4.70    4.20
  -6   6   2   28.70    5.40
  -5  -6   2  139.19   14.00
   5  -6  -2  172.88   13.90
   5  -6  -2  182.58   11.70
  -5  -6   2  191.68   11.20
  -5   6   2  172.58   10.20
   5   6  -2  166.38   11.80
   5   6  -2  168.08   10.60
  -5   6   2  188.68   12.50
  -4  -6   2 1203.98   42.20
  -4  -6   2 1207.08   36.00
   4  -6  -2 1201.58   40.60
   4  -6  -2 1190.68   36.90
  -4   6   2 1195.58   35.00
  -4   6   2 1202.58   39.70
   4   6  -2 1169.08   38.20
   4   6  -2 1187.88   36.00
   3  -6  -2  136.19    7.30
   3  -6  -2  142.59   10.00
  -3  -6   2  132.79    9.50
  -3   6   2  143.09    9.00
  -3   6   2  129.79    7.20
   3   6  -2  137.69    9.20
  -2  -6   2    1.50    1.80
   2  -6  -2    1.60    1.70
  -2   6   2    1.80    1.70
   2   6  -2    2.50    1.80
  -1  -6   2   12.10    3.10
   1  -6  -2   16.10    3.30
   1   6  -2   19.10    3.40
  -1   6   2   13.20    3.00
   0  -6  -2 1010.00   32.10
   0  -6   2 1053.79   32.00
   0   6  -2 1053.19   31.00
   1  -6   2  133.69    8.70
  -1  -6  -2  119.89    8.90
  -1   6  -2  117.89    7.80
   1   6   2  126.69    8.60
   2  -6   2   20.30    3.40
  -2  -6  -2   19.40    3.70
  -2   6  -2   17.90    2.60
   2   6   2   18.50    3.50
  -2   6  -2   14.30    2.70
  -2   6  -2   15.60    2.40
  -3  -6  -2  142.29   10.10
   3  -6   2  158.28    8.50
   3  -6   2  157.38   10.00
  -3  -6  -2  186.98   11.10
  -3  -6  -2  138.59   10.50
   3   6   2  161.48   10.20
  -3   6  -2  169.68   10.30
   4  -6   2 1042.00   36.70
  -4  -6  -2 1006.30   31.80
   4   6   2  997.80   32.00
  -4   6  -2 1011.40   36.00
  -4   6  -2 1016.20   26.60
  -4   6  -2  995.60   26.80
   4   6   2  961.60   35.20
  -5  -6  -2   15.00    4.80
   5  -6   2   16.20    4.10
  -5   6  -2   19.50    4.30
   4  -7  -2    1.00    1.60
  -3  -7   2   27.60    4.90
  -3   7   2   33.00    4.50
   3   7  -2   33.10    4.60
  -2  -7   2    3.30    2.00
   2  -7  -2    0.80    1.60
  -2   7   2    2.20    1.90
   2   7  -2    1.30    1.50
  -1  -7   2   25.20    4.10
   1  -7  -2   24.50    4.40
  -1   7   2   23.60    3.80
   1   7  -2   27.30    4.20
   0  -7  -2   15.30    3.50
   0   7  -2   15.40    3.20
   0   7   2   19.20    3.60
   1  -7   2    3.90    2.10
  -1  -7  -2    3.80    2.10
  -1   7  -2    3.60    1.80
   2  -7   2    8.20    2.60
  -2  -7  -2   13.60    3.20
  -2   7  -2    7.90    2.40
   2   7   2    9.20    2.80
   3  -7   2    7.90   11.20
   3  -8  -2   42.20    6.40
  -3   8   2   56.19    6.20
   2  -8  -2  571.14   23.80
  -2   8   2  567.34   21.50
  -1  -8   2  162.18   11.40
   1  -8  -2  170.48   11.90
   1   8  -2  204.08   11.80
   0  -8   2   20.70    4.20
   0   8  -2   19.50    3.70
   1  -8   2   74.89    7.70
  -1   8  -2   98.19    7.90
  10   0  -3   -0.20    1.60
  10   0  -3    1.10    1.80
   9   0  -3  105.29    9.50
   9   0  -3  102.79   11.30
  -9   0   3  104.79   11.00
   9   0  -3  119.19    9.00
  -8   0   3   -1.20    1.40
   8   0  -3   -1.10    1.40
   8   0  -3   -0.30    1.40
   8   0  -3    0.60    1.90
  -7   0   3 2115.39   67.19
   7   0  -3 2069.99   54.59
   7   0  -3 2087.79   66.59
   7   0  -3 2080.29   54.49
   6   0  -3   -0.50    1.10
  -6   0   3    0.20    1.60
   6   0  -3    0.80    1.70
   6   0  -3    0.90    1.40
   5   0  -3   -0.20    1.40
   5   0  -3    1.50    1.50
  -5   0   3    1.70    2.00
   4   0  -3   -0.20    1.20
   4   0  -3   -0.70    1.30
  -4   0   3    1.70    1.20
   3   0  -3 1665.93   41.40
  -3   0   3 1604.94   49.99
   3   0  -3 1672.03   49.99
  -3   0   3 1629.54   41.60
  -2   0   3   -1.40    1.40
   2   0  -3   -0.40    1.20
   2   0  -3    0.40    1.10
  -2   0   3    0.50    1.10
  -1   0   3  707.03   23.40
   1   0  -3  679.63   23.00
   1   0  -3  705.43   19.50
  -1   0   3  706.13   19.50
   0   0  -3    0.70    0.90
   0   0  -3   -0.70    1.00
   0   0   3    0.10    0.90
   0   0  -3   -1.10    1.10
  -1   0  -3 6176.88  167.98
  -1   0  -3 6278.57  140.39
   1   0   3 6051.19  167.48
   1   0   3 6104.49  139.79
  -2   0  -3   -0.30    1.10
   2   0   3   -0.60    1.10
  -2   0  -3   -0.70    1.20
   2   0   3    0.00    7.00
   3   0   3   34.30    4.80
  -3   0  -3   46.70    3.30
   3   0   3   43.80    3.50
  -3   0  -3   46.30    5.10
  -4   0  -3    0.90    1.00
  -4   0  -3    0.40   20.10
   4   0   3   -0.10    0.80
   4   0   3   -0.50    1.40
  -5   0  -3 3796.62  111.29
   5   0   3 3747.92   89.49
  -5   0  -3 3806.92   89.29
   5   0   3 3788.02  110.89
   6   0   3    0.50    1.10
   6   0   3    0.80    1.80
  -6   0  -3    0.40    1.00
   7   0   3   10.60    3.50
  -7   0  -3   12.10    3.70
   7   0   3   10.00    2.30
  10   1  -3   13.40    3.50
  10   1  -3   16.70    3.90
  -9  -1   3  199.68   15.80
   9  -1  -3  185.38   15.50
   9  -1  -3  220.48   12.70
   9  -1  -3  220.88   12.30
  -9   1   3  227.78   16.10
   9   1  -3  211.18   16.20
   9   1  -3  225.98   13.00
   9   1  -3  222.08   12.50
   8  -1  -3   26.10    5.40
   8  -1  -3   33.20    4.40
  -8  -1   3   24.80    5.30
   8  -1  -3   34.80    4.60
   8   1  -3   30.30    4.50
   8   1  -3   25.50    4.30
   8   1  -3   26.70    5.40
  -8   1   3   18.60    4.90
   7  -1  -3  394.96   15.40
  -7  -1   3  396.56   20.40
   7  -1  -3  397.26   15.10
   7  -1  -3  300.47   22.10
   7   1  -3  399.16   15.90
   7   1  -3  392.56   20.00
  -7   1   3  398.86   20.00
   7   1  -3  415.86   16.10
   6  -1  -3   48.30    4.80
   6  -1  -3   38.80    5.70
   6  -1  -3   45.30    4.50
  -6  -1   3   57.19    7.20
   6   1  -3   48.10    6.40
  -6   1   3   57.79    7.00
   6   1  -3   55.49    5.40
   6   1  -3   44.70    5.00
   5  -1  -3  323.87   12.60
   5  -1  -3  320.77   16.30
  -5  -1   3  331.37   16.10
   5   1  -3  315.27   16.20
   5   1  -3  330.07   12.70
   5   1  -3  336.67   13.40
  -5   1   3  348.77   17.00
   4  -1  -3   84.99    5.30
   4  -1  -3   77.99    6.70
   4   1  -3   91.69    7.20
   4   1  -3   74.39    5.40
  -4   1   3   81.99    5.30
  -3  -1   3    7.50    2.30
   3  -1  -3    5.50    2.00
   3  -1  -3    5.10    1.50
   3   1  -3    5.70    2.10
   3   1  -3    3.90    1.50
   3   1  -3    6.90    1.70
  -3   1   3    8.70    1.90
  -3   1   3    8.20    2.20
   2  -1  -3  288.87   10.80
  -2  -1   3  299.47   13.10
   2  -1  -3  287.67   12.70
   2   1  -3  290.37   12.60
  -2   1   3  298.57   12.50
   2   1  -3  291.57   10.60
  -2   1   3  295.07   10.60
   2   1  -3  288.97   10.30
   1  -1  -3  155.78    6.90
  -1  -1   3  162.08    8.00
   1  -1  -3  149.99    7.70
  -1  -1   3  161.08    6.50
  -1   1   3  157.78    6.70
  -1   1   3  167.18    8.10
   1   1  -3  155.38    7.90
   1   1  -3  148.09    6.30
   0  -1  -3  191.78    9.00
   0  -1  -3  194.28    7.90
   0  -1  -3  203.38    9.40
   0  -1   3  188.68    6.90
   0   1  -3  190.78    9.00
   0   1   3  190.28    7.90
   0   1  -3  191.78    9.20
   0   1  -3  190.98    6.90
   1  -1   3   62.59    3.10
  -1  -1  -3   60.89    4.20
   1  -1   3   74.09    5.40
  -1  -1  -3   63.89    5.00
   1   1   3   61.69    4.10
  -1   1  -3   66.29    5.10
  -1   1  -3   66.29    3.30
   1   1   3   57.89    4.60
  -2  -1  -3    9.60    2.00
  -2  -1  -3    4.80    2.20
   2  -1   3    7.50    2.20
   2  -1   3    3.80    1.00
  -2   1  -3    6.50    2.20
  -2   1  -3    7.60    1.10
   2   1   3    5.80    1.80
   2   1   3    7.80    2.30
  -3  -1  -3  106.49    6.20
  -3  -1  -3  110.49    8.20
   3  -1   3  123.69    4.30
   3  -1   3  130.39    8.60
   3   1   3  111.99    8.20
  -3   1  -3  124.79    8.50
   3   1   3  113.89    6.50
  -3   1  -3  122.79    4.20
  -4  -1  -3   58.69    4.80
  -4  -1  -3   65.69    7.50
   4  -1   3   54.29    2.90
   4  -1   3   47.50    6.00
  -4   1  -3   52.59    6.20
  -4   1  -3   53.89    2.60
   4   1   3   57.89    6.20
  -5  -1  -3  226.18   13.70
   5  -1   3  221.08    7.20
   5  -1   3  214.78    7.00
   5  -1   3  223.38   13.70
  -5   1  -3  222.58   13.60
   5   1   3  213.18   10.70
   5   1   3  205.58   13.20
  -6  -1  -3   17.80    3.10
   6  -1   3   18.60    1.90
   6  -1   3   24.00    5.00
   6  -1   3   21.20    1.90
   6   1   3   22.80    3.70
   6   1   3   20.50    4.70
  -6   1  -3   20.60    4.80
  -7  -1  -3   71.99    6.20
   7  -1   3   69.09    8.50
  -7  -1  -3   77.79    8.50
  -7   1  -3   80.29    8.50
   7   1   3   72.79    6.90
   7   1   3   62.39    8.00
  -8  -1  -3   30.80    4.40
   8   1   3   33.00    5.00
  10   2  -3    7.40    3.00
   9  -2  -3  791.02   28.00
  -9  -2   3  706.43   34.10
   9  -2  -3  825.92   26.70
  -9   2   3  853.91   34.20
   9   2  -3  813.42   27.80
   9   2  -3  765.72   34.10
   9   2  -3  829.32   27.40
   8  -2  -3   13.30    2.90
   8  -2  -3    8.20    2.50
   8  -2  -3    4.90    2.90
  -8  -2   3   10.00    3.70
  -8   2   3   13.40    4.10
   8   2  -3    5.70    2.30
   8   2  -3    8.40    2.60
   8   2  -3    8.00    3.30
  -7  -2   3   25.90    5.20
   7  -2  -3   20.10    3.40
   7  -2  -3   18.10    3.10
   7   2  -3   14.60    3.20
   7   2  -3   13.50    3.10
  -7   2   3   23.70    5.00
   6  -2  -3   15.20    3.90
  -6  -2   3   12.90    3.60
   6  -2  -3   10.90    2.60
  -6   2   3   15.50    3.80
  -6   2   3   16.20    2.80
   6   2  -3   15.70    3.10
   6   2  -3   13.80    2.90
   6   2  -3   17.90    4.00
   5  -2  -3 2389.06   60.49
  -5  -2   3 2482.65   73.99
   5  -2  -3 2438.16   73.79
   5   2  -3 2338.47   60.69
  -5   2   3 2440.96   74.09
   5   2  -3 2425.36   61.59
  -5   2   3 2390.86   60.79
   5   2  -3 2467.25   73.79
   4  -2  -3    1.00    1.40
   4  -2  -3    1.30    1.70
  -4   2   3    1.60    1.50
   4   2  -3   -1.40    1.20
   4   2  -3   -0.40    1.10
   4   2  -3    0.50    1.60
   3  -2  -3   72.09    6.20
   3  -2  -3   63.79    5.00
  -3  -2   3   64.59    6.20
  -3   2   3   62.09    4.70
   3   2  -3   61.89    4.80
  -3   2   3   71.49    6.00
   3   2  -3   66.69    5.90
   2  -2  -3   72.19    4.90
  -2  -2   3   72.99    5.60
   2  -2  -3   64.49    5.30
   2   2  -3   68.99    4.60
  -2   2   3   66.29    5.40
   2   2  -3   74.59    5.50
   2   2  -3   59.99    4.30
  -2   2   3   70.69    4.80
   1  -2  -3 3340.47   79.89
   1  -2  -3 3369.86   93.59
  -1  -2   3 3425.46   93.99
   1   2  -3 3299.57   93.19
  -1   2   3 3303.47   79.69
   1   2  -3 3266.57   78.59
  -1   2   3 3385.76   93.79
   1   2  -3 3382.06   79.19
   0  -2  -3   49.40    4.30
   0  -2  -3   37.40    3.80
   0  -2  -3   45.90    3.90
   0   2  -3   46.80    4.10
   0   2  -3   49.10    3.20
   0   2  -3   44.00    3.30
   0   2  -3   43.30    3.80
   0   2   3   36.50    3.50
   1  -2   3   12.50    2.60
  -1  -2  -3   16.80    2.80
  -1  -2  -3   14.70    2.70
  -1   2  -3   11.70    1.60
   1   2   3   17.10    2.80
  -1   2  -3   13.20    2.50
  -1   2  -3   13.50    1.60
   1   2   3   13.00    2.50
  -2  -2  -3   53.59    5.10
   2  -2   3   45.60    5.00
  -2  -2  -3   49.90    4.40
  -2   2  -3   47.30    4.70
   2   2   3   49.40    4.90
  -2   2  -3   51.79    2.10
  -2   2  -3   51.89    2.20
   3  -2   3 4692.73  133.39
  -3  -2  -3 4748.62  133.39
  -3  -2  -3 4699.33  111.89
   3   2   3 4783.52  133.59
   3   2   3 4779.42  112.49
  -3   2  -3 4724.03  133.39
  -4  -2  -3   50.99    6.40
  -4  -2  -3   51.09    4.90
   4  -2   3   48.00    6.10
  -4   2  -3   45.40    5.90
   4   2   3   48.50    6.10
   4   2   3   54.79    5.30
  -5  -2  -3   25.30    3.70
  -5  -2  -3   26.50    5.00
   5  -2   3   20.00    4.20
   5   2   3   24.50    3.80
  -5   2  -3   28.30    4.70
   5   2   3   22.40    4.40
  -6  -2  -3   52.19    7.60
  -6  -2  -3   57.39    5.50
   6  -2   3   50.09    6.90
   6   2   3   45.20    5.50
  -6   2  -3   68.99    7.70
   6   2   3   55.59    7.20
  -7  -2  -3 1271.47   36.40
  -7  -2  -3 1227.38   44.40
   7  -2   3 1275.77   45.10
   7   2   3 1232.08   37.40
  -7   2  -3 1205.18   43.40
   7   2   3 1160.18   43.00
   8   2   3    5.40    2.30
  -9  -3   3  131.49   18.80
   9   3  -3  218.58   13.00
   9   3  -3  204.48   12.10
  -9   3   3  132.69   14.40
   8  -3  -3   33.70    6.80
   8  -3  -3   35.30    5.00
   8  -3  -3   46.30    5.10
  -8  -3   3   29.00    6.00
  -8   3   3   33.60    5.90
   8   3  -3   35.20    5.00
   8   3  -3   35.00    6.50
   8   3  -3   30.80    4.40
   7  -3  -3  177.48   10.00
  -7  -3   3  180.78   14.30
  -7   3   3  184.38   14.10
  -7   3   3  183.18   10.10
   7   3  -3  203.68   11.50
   7   3  -3  187.18   10.70
   6  -3  -3  180.88   10.40
   6  -3  -3  218.18   14.00
  -6  -3   3  193.78   12.40
  -6  -3   3  180.98   13.50
   6   3  -3  176.78   12.70
  -6   3   3  208.38   13.00
   6   3  -3  195.88   10.80
  -6   3   3  189.88    9.90
  -5  -3   3   42.80    7.00
  -5  -3   3   43.70    4.90
   5  -3  -3   41.70    6.50
   5   3  -3   44.60    5.70
  -5   3   3   41.80    5.70
  -5   3   3   42.00    4.50
   5   3  -3   42.80    4.80
  -4  -3   3    7.10    2.10
   4  -3  -3    4.70    2.50
   4   3  -3    1.80    1.70
   4   3  -3    7.90    2.20
  -4   3   3    5.60    1.90
  -3  -3   3  260.37   11.10
   3  -3  -3  229.78   12.10
  -3  -3   3  285.77   13.60
   3  -3  -3  243.78   12.80
  -3   3   3  251.37   10.40
   3   3  -3  240.98   11.10
   3   3  -3  253.47   12.50
  -3   3   3  255.07   12.80
   2  -3  -3   70.49    5.70
  -2  -3   3   68.39    5.50
  -2   3   3   63.79    5.40
   2   3  -3   66.99    5.40
  -2   3   3   60.59    5.20
   2   3  -3   62.59    5.00
  -1  -3   3   64.69    5.00
   1  -3  -3   95.09    6.20
   1  -3  -3   84.49    5.90
   1   3  -3   97.29    5.50
   1   3  -3   82.29    5.50
  -1   3   3   86.59    5.70
   1   3  -3   93.99    5.90
   0  -3  -3   43.90    4.00
   0  -3   3   53.29    4.00
   0  -3  -3   48.10    4.50
   0  -3  -3   49.70    4.40
   0   3  -3   46.90    4.30
   0   3  -3   51.69    4.60
   0   3  -3   48.80    3.90
   0   3   3   55.89    4.90
   1  -3   3   24.90    3.40
  -1  -3  -3   25.90    3.50
  -1  -3  -3   23.50    3.30
  -1   3  -3   23.20    2.50
   1   3   3   20.50    3.00
  -1   3  -3   17.20    2.80
   1   3   3   18.30    3.00
  -1   3  -3   22.40    2.20
  -2  -3  -3   72.59    6.20
  -2  -3  -3   76.19    5.90
  -2   3  -3   68.59    3.30
   2   3   3   73.09    6.10
  -2   3  -3   70.79    3.30
   2   3   3   68.69    5.60
  -2   3  -3   73.19    6.00
  -3  -3  -3   31.10    3.90
   3  -3   3   28.70    4.30
  -3   3  -3   34.60    4.60
   3   3   3   36.20    4.60
   3   3   3   33.60    4.20
  -4  -3  -3  150.08   10.80
  -4  -3  -3  152.68    8.80
   4  -3   3  140.39   12.50
   4   3   3  145.69   10.60
   4   3   3  150.38    9.50
  -4   3  -3  160.18   10.60
  -5  -3  -3   41.20    5.10
  -5  -3  -3   43.70    6.20
   5  -3   3   47.10    6.50
   5   3   3   56.09    6.90
   5   3   3   37.10    4.90
  -5   3  -3   34.20    5.50
   6  -3   3   18.30    4.40
  -6  -3  -3   19.60    4.50
  -6  -3  -3   16.80    3.50
  -6   3  -3   17.60    4.10
   6   3   3   19.60    4.50
  -7  -3  -3  198.68   15.10
  -7  -3  -3  199.48   12.00
   7  -3   3  220.18   15.10
   7   3   3  203.08   14.70
  -7   3  -3  204.78   14.00
   7   3   3  196.48   12.10
  -8  -3  -3   11.10    2.90
   8   3   3   20.60    4.10
   8  -4  -3   21.60    4.30
   8  -4  -3   21.50    3.50
  -8  -4   3   14.20    4.80
   8  -4  -3   10.60    4.30
   8   4  -3   14.90    4.10
   8   4  -3   16.90    3.60
  -8   4   3   16.50    4.50
   8   4  -3   13.10    3.70
   7  -4  -3  976.70   40.90
  -7  -4   3  886.41   39.30
  -7  -4   3 1028.00   31.60
   7  -4  -3  960.50   31.40
   7   4  -3  987.60   31.20
  -7   4   3 1029.60   29.90
  -6  -4   3   60.89    8.40
   6  -4  -3   55.29    8.10
  -6  -4   3   61.69    6.00
   6  -4  -3   53.49    5.80
   6   4  -3   58.39    6.20
   6   4  -3   66.69    7.50
  -6   4   3   69.59    6.20
  -6   4   3   63.99    7.70
   5  -4  -3    4.30    2.80
  -5  -4   3    3.10    1.80
  -5  -4   3    2.40    2.30
   5  -4  -3    4.70    1.90
   5   4  -3    3.90    2.20
  -5   4   3    2.50    1.60
  -5   4   3    4.00    2.30
  -4  -4   3   73.09    6.30
   4  -4  -3   71.79    6.30
   4  -4  -3   77.89    7.40
   4   4  -3   81.69    6.70
   4   4  -3   69.69    7.00
  -4   4   3   71.29    5.80
  -3  -4   3 1580.04   43.50
  -3  -4   3 1641.24   50.29
   3  -4  -3 1649.83   43.80
   3  -4  -3 1639.74   50.49
  -3   4   3 1567.74   42.90
   3   4  -3 1626.24   43.60
   3   4  -3 1610.14   49.10
  -3   4   3 1580.64   49.70
  -2  -4   3    4.60    1.80
  -2  -4   3    6.20    1.90
   2  -4  -3   10.10    2.50
   2  -4  -3   10.40    2.50
   2   4  -3    9.20    2.30
  -2   4   3    1.70    1.30
  -2   4   3    4.20    1.80
   2   4  -3    7.60    2.00
   1  -4  -3  186.38    8.60
   1  -4  -3  186.78    9.50
   1  -4  -3  189.58    9.40
  -1  -4   3  191.58    9.00
   1   4  -3  174.18    8.80
   1   4  -3  182.58    8.70
   1   4  -3  178.38    8.60
  -1   4   3  185.58    9.40
   0  -4  -3  117.59    6.80
   0  -4  -3  125.29    7.50
   0  -4  -3  131.49    8.40
   0   4   3  125.19    7.90
   0   4  -3  118.39    7.00
   0   4  -3  118.99    6.60
  -1  -4  -3 3027.80   75.89
   1  -4   3 3051.49   72.79
  -1  -4  -3 3032.00   85.99
  -1  -4  -3 3129.99   87.09
  -1   4  -3 2929.91   85.49
   1   4   3 3087.89   75.99
  -1   4  -3 3084.19   73.09
  -1   4  -3 3042.30   87.09
  -2  -4  -3  109.19    8.00
  -2  -4  -3  115.19    7.90
  -2   4  -3  107.79    5.20
  -2   4  -3  109.29    7.70
   2   4   3  107.19    7.60
   2   4   3  109.49    7.60
  -2   4  -3  109.79    5.50
  -3  -4  -3   26.70    4.00
  -3  -4  -3   20.70    4.00
   3  -4   3   36.20    5.00
   3   4   3   29.40    4.20
  -3   4  -3   21.30    3.90
   3   4   3   30.00    4.40
  -4  -4  -3  148.59   11.10
  -4  -4  -3  164.98   10.00
   4  -4   3  154.98   10.70
   4   4   3  151.98   11.10
  -4   4  -3  156.88   10.60
  -5  -4  -3 1656.53   55.59
   5  -4   3 1726.53   56.99
  -5  -4  -3 1701.43   47.50
  -5   4  -3 1721.93   55.89
   5   4   3 1679.63   56.19
   5   4   3 1728.43   48.10
  -6  -4  -3   19.40    5.20
  -6  -4  -3   22.60    4.10
   6  -4   3   19.90    5.00
   6   4   3   27.70    5.30
  -6   4  -3   22.70    4.80
   6   4   3   23.80    4.20
  -7  -4  -3   23.80    4.10
  -7  -4  -3   18.30    4.60
   7  -4   3   17.20    4.90
   7   4   3   18.50    4.60
  -7   4  -3   23.80    4.80
   7   4   3   18.70    4.00
   8  -5  -3   38.10    8.60
  -8  -5   3   17.30    6.60
   8   5  -3   58.39    8.00
  -8   5   3   62.29    8.60
   7  -5  -3  155.98   11.10
  -7  -5   3  157.68   10.80
   7  -5  -3  118.09   13.90
   7   5  -3  153.28   13.30
  -7   5   3  147.99    9.60
  -7   5   3  158.48   12.80
   6  -5  -3    6.70    2.70
   6  -5  -3    6.10    3.30
  -6  -5   3   10.60    2.90
  -6  -5   3    6.60    3.50
   6   5  -3    9.60    2.70
  -6   5   3    8.70    3.30
   6   5  -3    7.10    2.90
  -6   5   3   11.80    2.90
   5  -5  -3   83.59    9.50
  -5  -5   3   74.19    9.40
   5  -5  -3  109.89    8.50
  -5  -5   3  103.39    8.10
  -5   5   3   87.19    7.20
   5   5  -3   98.19    8.80
  -5   5   3   95.69    8.90
   5   5  -3  123.69    8.70
   4  -5  -3   59.79    6.40
   4  -5  -3   61.69    7.30
  -4  -5   3   61.19    7.80
   4   5  -3   63.69    6.40
  -4   5   3   65.99    5.80
  -3  -5   3   19.80    3.70
  -3  -5   3   24.30    3.90
   3  -5  -3    9.80    2.80
   3  -5  -3   14.40    3.20
  -3   5   3   18.90    3.20
  -3   5   3   16.00    3.10
   3   5  -3   19.00    3.50
   3   5  -3   15.40    2.80
   2  -5  -3   62.59    5.40
   2  -5  -3   47.60    4.30
  -2  -5   3   61.89    5.80
   2  -5  -3   54.39    5.90
   2   5  -3   55.09    5.40
   2   5  -3   51.09    4.30
  -2   5   3   54.89    5.40
   2   5  -3   56.49    4.60
   1  -5  -3  110.59    5.70
  -1  -5   3   98.79    7.50
   1  -5  -3  113.29    6.50
   1  -5  -3  123.39    8.30
  -1   5   3  112.49    8.00
   1   5  -3  102.69    6.10
   1   5  -3  113.09    6.10
   1   5  -3   98.09    7.00
   0  -5   3   69.19    5.80
   0  -5  -3   67.09    6.20
   0  -5  -3   76.59    5.00
   0  -5  -3   72.99    5.30
   0   5   3   70.49    6.40
   0   5  -3   66.49    5.40
   0   5  -3   69.59    5.00
   0   5  -3   72.59    4.90
  -1  -5  -3   94.19    7.50
  -1  -5  -3   88.99    6.40
  -1  -5  -3   98.99    7.20
   1   5   3   96.49    7.50
  -1   5  -3   97.99    6.20
  -1   5  -3   94.69    6.50
  -1   5  -3  101.49    6.90
  -2  -5  -3   42.10    5.20
  -2  -5  -3   45.10    5.20
   2  -5   3   32.50    3.50
   2  -5   3   40.50    5.00
  -2  -5  -3   46.90    5.20
  -2   5  -3   37.80    3.60
  -2   5  -3   36.90    4.60
   3  -5   3   24.30    4.20
  -3  -5  -3   32.90    4.60
  -3   5  -3   23.00    4.00
   3   5   3   32.20    4.70
  -3   5  -3   21.40    2.40
  -3   5  -3   22.80    2.20
   3   5   3   31.10    4.40
  -4  -5  -3    1.40    1.70
  -4  -5  -3    0.90    1.80
   4  -5   3   -0.30    1.60
   4   5   3    0.10    1.60
  -4   5  -3    0.90    1.70
   4   5   3    0.70    1.70
  -5  -5  -3  130.79    9.90
   5  -5   3  141.49   11.60
  -5  -5  -3  106.69   11.00
  -5   5  -3  150.08   11.60
   5   5   3  130.59    9.80
   5   5   3  133.59   10.90
  -6  -5  -3   11.10    3.90
   6  -5   3   19.00    4.80
  -6  -5  -3   16.90    3.80
   6   5   3   15.80    4.10
  -6   5  -3   18.60    4.30
  -7  -5  -3    9.40    4.00
   7  -5   3    4.80    3.20
   7   5   3    6.50    3.20
  -7   5  -3   12.60    3.80
  -5  -6   3  585.64   32.70
   5  -6  -3  622.04   31.20
   5  -6  -3  766.52   27.00
  -5  -6   3  757.22   25.60
   5   6  -3  747.93   28.30
  -5   6   3  765.92   29.90
   5   6  -3  783.22   26.00
  -5   6   3  730.43   24.70
  -4  -6   3   45.70    5.40
   4  -6  -3   26.50    4.90
  -4  -6   3   37.60    5.90
   4  -6  -3   50.59    6.20
   4   6  -3   50.29    5.70
  -4   6   3   45.00    5.20
  -4   6   3   59.19    6.40
   4   6  -3   43.60    4.90
  -3  -6   3   31.80    4.50
   3  -6  -3   25.90    3.70
   3  -6  -3   25.40    4.20
   3  -6  -3   36.70    4.00
   3   6  -3   22.00    3.80
   3   6  -3   25.40    2.90
  -3   6   3   27.20    4.00
   3   6  -3   23.50    3.00
   2  -6  -3  118.69    8.90
  -2  -6   3  100.89    9.00
   2   6  -3  109.79    8.40
  -1  -6   3 1148.09   34.20
   1   6  -3 1125.19   33.70
  -1   6   3 1147.99   34.10
   0  -6   3   36.00    4.60
   0  -6  -3   64.09    6.50
   0   6  -3   45.20    4.90
   0   6   3   44.00    5.30
  -1  -6  -3   14.10    3.20
   1  -6   3   15.20    3.20
  -1   6  -3   19.80    2.60
  -1   6  -3   15.60    2.90
   1   6   3   15.10    3.30
  -1   6  -3   15.20    2.30
  -2  -6  -3  114.39    8.80
  -2  -6  -3   97.09    8.80
   2  -6   3  108.69    7.50
  -2  -6  -3  104.39    7.90
  -2   6  -3  115.89    8.20
  -2   6  -3  117.79    8.10
  -2   6  -3  120.29    7.40
   2   6   3  117.09    8.70
  -3  -6  -3 1189.88   35.40
  -3  -6  -3  892.81   43.80
  -3  -6  -3 1099.69   40.80
   3  -6   3 1189.58   39.60
   3   6   3 1117.69   34.00
  -3   6  -3 1131.79   38.40
  -3   6  -3 1147.49   30.30
  -3   6  -3 1141.59   31.10
  -4  -6  -3   60.39    8.20
  -4  -6  -3   81.19    7.40
   4  -6   3   94.79    9.10
  -4   6  -3   76.49    7.90
   4   6   3   63.59    7.50
  -5  -6  -3    2.40    2.90
   5  -6   3    4.30    2.70
  -5   6  -3    1.70    2.40
   5  -7  -3   10.50    3.60
   4  -7  -3   17.50    4.20
  -4   7   3   21.50    3.90
   3  -7  -3   60.29    7.10
  -3  -7   3   46.90    5.70
   3   7  -3   59.99    6.40
  -3   7   3   56.29    6.00
  -2  -7   3   12.50    3.00
   2  -7  -3   14.90    3.50
   2   7  -3   19.30    3.70
  -2   7   3   13.50    3.10
  -1  -7   3    3.90    2.10
   1  -7  -3    4.60    2.30
  -1   7   3    4.60    2.10
   1   7  -3    7.70    2.30
   0  -7   3    1.60    1.90
   0   7  -3    1.40    1.50
   0   7   3    1.40    1.70
  -1  -7  -3    2.00    1.80
   1  -7   3    2.50    1.80
  -1   7  -3    3.10    1.90
   1   7   3    1.40    2.10
   2  -7   3   12.20    2.90
  -2   7  -3   17.60    3.20
   3  -8  -3  300.27   17.00
  -3   8   3  292.47   16.60
   2  -8  -3   20.50    4.60
  -1  -8   3   17.70    3.90
   1   8  -3   13.80    3.10
   0  -8   3  105.49    9.40
   0   8  -3   99.89    8.10
  10   0  -4    9.30    3.00
  10   0  -4   10.50    3.20
   9   0  -4    2.30    1.90
  -9   0   4   -1.50    1.40
   9   0  -4   -0.90    1.60
   9   0  -4    0.20    1.40
   8   0  -4 1242.98   35.80
   8   0  -4 1202.88   43.30
  -8   0   4 1199.38   44.10
   8   0  -4 1186.98   35.70
   7   0  -4    0.90    1.30
   7   0  -4    0.50    1.50
  -7   0   4   -0.70    1.90
   6   0  -4  267.67   11.50
  -6   0   4  279.97   15.10
   6   0  -4  260.87   14.80
   6   0  -4  276.37   12.00
   5   0  -4   -1.50    1.30
   5   0  -4    0.20    1.30
  -5   0   4   -0.50    1.40
   5   0  -4   -1.30    1.10
  -4   0   4 2905.11   84.79
  -4   0   4 2825.82   69.89
   4   0  -4 2847.62   84.49
  -3   0   4   -0.50    1.10
   3   0  -4   -0.20    1.10
  -3   0   4    1.10    1.60
  -2   0   4   20.60    2.90
  -2   0   4   21.80    3.60
   2   0  -4   19.80    2.80
   2   0  -4   18.40    3.40
  -1   0   4    1.00    1.20
   1   0  -4   -0.80    1.20
  -1   0   4   -1.10    1.40
   1   0  -4   -0.20    1.00
   0   0  -4 9850.51  267.37
   0   0  -4 9922.61  224.88
   0   0   4 9899.11  224.78
   0   0  -4 9999.00  268.87
  -1   0  -4    1.00    3.70
  -1   0  -4   -1.00    0.90
   1   0   4   -0.50    0.80
   1   0   4    0.50    1.40
   2   0   4   42.50    3.80
  -2   0  -4   49.20    5.30
   2   0   4   46.90    5.30
  -3   0  -4   -1.30    1.10
   3   0   4   -1.20    6.20
   3   0   4    0.00    1.30
  -3   0  -4   -0.60    0.90
  -4   0  -4 4258.37  123.59
  -4   0  -4 4263.17  100.09
   4   0   4 4281.37  123.59
   4   0   4 4367.36  100.99
   5   0   4    0.10    1.20
   5   0   4   -0.80    1.80
  -5   0  -4    0.70    2.00
  -5   0  -4    0.00    1.00
  -6   0  -4    1.50    1.30
   6   0   4    0.00    1.50
  -6   0  -4    2.70    2.10
   6   0   4    0.60    2.00
  -7   0  -4    0.10    1.70
   7   0   4    0.00    1.20
  -7   0  -4    1.70    1.40
   7   0   4   -0.40    1.90
  10  -1  -4  181.88   12.80
  10  -1  -4  190.18   12.40
  10   1  -4  180.28   12.00
  10   1  -4  198.08   12.80
   9  -1  -4   36.20    5.30
   9  -1  -4   28.40    5.60
  -9  -1   4   34.50    6.40
   9  -1  -4   35.00    5.20
  -9   1   4   42.90    6.60
   9   1  -4   42.60    5.70
   9   1  -4   30.90    5.00
   9   1  -4   35.50    6.20
   8  -1  -4  181.08   13.80
  -8  -1   4  161.98   13.20
   8  -1  -4  181.58   10.50
   8  -1  -4  168.38   10.40
   8   1  -4  143.79   12.30
   8   1  -4  173.28   13.30
   8   1  -4  177.58   13.40
  -8   1   4  159.28   12.70
  -7  -1   4   58.69    7.60
   7  -1  -4   57.09    5.60
   7  -1  -4   51.69    5.50
   7   1  -4   58.69    5.80
  -7   1   4   53.39    7.30
   7   1  -4   54.49    5.80
  -6  -1   4  154.28   11.60
   6  -1  -4  131.99   10.80
   6   1  -4  141.69    8.60
  -6   1   4  136.99    8.40
   6   1  -4  138.99    8.90
   6   1  -4  141.09   10.80
  -6   1   4  149.39   10.80
   5  -1  -4  128.99    7.50
  -5  -1   4  123.29    9.90
   5  -1  -4  130.49    9.80
   5   1  -4  126.19    7.60
   5   1  -4  133.69    9.50
   5   1  -4  125.39    7.70
  -5   1   4  143.29   10.40
  -5   1   4  127.39    7.90
   4  -1  -4  291.47   14.60
  -4  -1   4  286.67   15.00
   4   1  -4  301.87   14.50
   4   1  -4  280.47   11.80
  -4   1   4  296.87   14.50
   4   1  -4  290.77   11.90
  -4   1   4  278.47   11.40
   3  -1  -4  232.38   10.00
  -3  -1   4  228.58   12.20
   3   1  -4  235.68    9.90
  -3   1   4  245.58   12.90
  -2  -1   4   81.79    6.70
   2  -1  -4   97.39    6.70
  -2  -1   4   71.19    4.90
   2  -1  -4   89.29    5.70
   2   1  -4   89.69    5.10
  -2   1   4   77.59    5.40
  -2   1   4   74.69    6.30
   2   1  -4   92.29    6.40
   1  -1  -4   57.59    4.50
  -1  -1   4   57.69    5.40
  -1  -1   4   61.49    4.30
   1  -1  -4   58.29    5.10
  -1   1   4   63.89    5.80
   1   1  -4   57.09    4.00
   1   1  -4   61.09    5.20
  -1   1   4   61.29    4.60
   0  -1  -4    7.30    1.80
   0  -1   4    9.90    1.80
   0  -1  -4    7.90    2.10
   0  -1  -4    7.60    2.20
   0   1  -4    7.00    2.30
   0   1  -4    7.50    1.60
   0   1   4   14.30    2.40
   0   1  -4    7.80    2.10
  -1  -1  -4   -0.80    1.70
   1  -1   4   -1.00    1.00
   1  -1   4   -0.50    1.90
  -1  -1  -4   -0.90    1.30
   1   1   4    1.40    2.00
  -1   1  -4   -1.20    1.70
  -1   1  -4   -0.80    1.10
   1   1   4   -2.90    1.40
   2  -1   4   16.30    1.90
   2  -1   4   11.90    2.90
  -2  -1  -4   10.30    3.00
  -2  -1  -4   17.00    2.60
   2   1   4   19.50    2.80
  -2   1  -4   16.90    1.90
   2   1   4   16.60    3.40
  -2   1  -4   14.80    3.20
  -3  -1  -4   43.60    4.00
   3  -1   4   41.30    2.90
  -3  -1  -4   36.90    5.00
   3  -1   4   40.80    5.10
  -3   1  -4   41.40    2.60
  -3   1  -4   43.40    5.30
   3   1   4   40.50    5.10
  -4  -1  -4   43.70    6.00
   4  -1   4   52.99    6.60
   4  -1   4   52.89    3.20
  -4   1  -4   56.69    3.10
   4   1   4   52.79    6.50
  -4   1  -4   43.40    5.80
   4   1   4   55.79    5.20
  -5  -1  -4    0.30    1.60
  -5  -1  -4    0.80    1.20
   5  -1   4   -0.30    0.70
   5   1   4   -0.80    1.50
  -5   1  -4    1.00    1.70
  -5   1  -4    0.30    0.60
   5   1   4    2.00    1.60
  -6  -1  -4   82.89    8.90
   6  -1   4   82.79    8.80
  -6  -1  -4   82.09    6.50
   6   1   4   77.99    8.90
  -6   1  -4   83.29    8.80
   6   1   4   79.69    7.30
  -7  -1  -4    8.90    2.70
   7  -1   4   13.90    4.00
  -7  -1  -4    9.30    3.40
   7   1   4   18.20    3.70
  -7   1  -4   15.40    3.80
   7   1   4   11.10    3.70
   9  -2  -4   -0.50    2.20
   9  -2  -4    2.40    1.90
  -9  -2   4    2.10    2.30
   9  -2  -4    2.20    2.10
   9   2  -4    0.30    1.50
   9   2  -4    2.70    2.40
  -9   2   4   -1.10    1.60
   9   2  -4    0.10    1.80
   8  -2  -4  117.99    8.40
   8  -2  -4  122.09   11.20
   8  -2  -4  121.79    9.20
  -8  -2   4  104.79   10.80
  -8   2   4  113.29   10.90
   8   2  -4  112.79    8.80
   8   2  -4  126.19    8.90
   8   2  -4  122.59   11.20
   7  -2  -4    9.80    2.70
  -7  -2   4    7.70    3.00
  -7   2   4    9.70    3.30
  -7   2   4    7.20    2.20
   7   2  -4   10.90    2.80
   6  -2  -4 1428.76   40.50
   6  -2  -4 1445.16   50.09
  -6  -2   4 1496.05   50.09
   6   2  -4 1443.86   41.00
  -6   2   4 1462.25   49.50
  -6   2   4 1459.75   40.50
   6   2  -4 1472.45   49.60
   6   2  -4 1444.66   40.70
   5  -2  -4   63.39    5.70
   5  -2  -4   68.19    7.50
  -5  -2   4   80.69    8.20
   5   2  -4   60.29    5.60
   5   2  -4   67.69    5.90
  -5   2   4   61.99    7.00
  -5   2   4   67.79    5.70
   5   2  -4   63.49    7.10
   4  -2  -4  155.68    8.00
  -4  -2   4  155.28   10.10
   4  -2  -4  164.58   10.40
   4   2  -4  148.99    8.30
  -4   2   4  146.19   10.20
   4   2  -4  150.08   10.30
  -4   2   4  142.29    7.90
   4   2  -4  142.29    8.10
  -3  -2   4   30.70    4.40
  -3   2   4   29.30    3.60
  -3   2   4   33.10    4.50
   3   2  -4   37.00    3.90
   3   2  -4   37.10    3.90
  -2  -2   4 3183.08   91.09
   2  -2  -4 3222.68   77.69
   2  -2  -4 3217.18   91.69
  -2   2   4 3195.38   91.29
   2   2  -4 3155.18   76.49
   2   2  -4 3203.58   91.39
   1  -2  -4    8.30    2.10
   1  -2  -4    9.90    2.50
   1  -2  -4   11.10    2.60
   1   2  -4   10.90    1.90
   1   2  -4    7.00    2.00
   1   2  -4   12.30    2.50
   1   2  -4    8.40    1.80
   0  -2  -4   71.19    5.90
   0  -2  -4   62.29    5.50
   0  -2  -4   54.69    4.80
   0   2   4   59.39    6.20
   0   2  -4   65.69    5.20
   0   2  -4   66.99    4.20
   0   2  -4   55.29    3.80
   0   2  -4   58.49    5.40
  -1  -2  -4  225.18   11.00
  -1   2  -4  214.98    7.70
   1   2   4  217.48    9.70
  -1   2  -4  214.08   10.90
   1   2   4  217.18   10.70
  -1   2  -4  210.38    7.60
  -2  -2  -4 7940.51  214.88
  -2  -2  -4 7876.31  180.38
   2  -2   4 7788.02  213.68
   2   2   4 7700.93  179.58
  -2   2  -4 7749.72  213.78
   2   2   4 7711.93  213.08
  -2   2  -4 7723.63  175.18
  -2   2  -4 7811.72  175.68
   3  -2   4  124.99    9.10
  -3  -2  -4  118.69    7.80
  -3  -2  -4  137.89    9.40
   3   2   4  115.49    8.80
   3   2   4  116.99    7.80
  -3   2  -4  132.69    8.90
  -4  -2  -4   14.40    3.60
   4  -2   4   19.90    4.30
  -4  -2  -4   13.40    2.70
  -4   2  -4   10.20    3.10
   4   2   4   14.80    2.90
   4   2   4   15.50    3.60
  -5  -2  -4   -0.70    1.80
  -5  -2  -4    1.00    1.60
   5   2   4    3.00    1.70
  -5   2  -4   -0.20    1.40
   6  -2   4 1067.89   39.60
  -6  -2  -4 1041.90   38.20
  -6  -2  -4 1023.00   31.10
   6   2   4 1006.80   32.20
  -6   2  -4 1035.60   37.90
   6   2   4 1041.40   40.20
  -7  -2  -4   12.30    3.80
  -7  -2  -4   12.00    3.20
   7  -2   4   16.30    4.50
   7   2   4   12.90    3.40
  -7   2  -4   11.60    3.50
   7   2   4   12.80    4.00
   9  -3  -4    5.20    2.10
  -9  -3   4    1.90    2.50
   9  -3  -4    7.50    2.70
  -9   3   4    1.90    2.80
   9   3  -4    5.20    2.60
   8  -3  -4  145.39    9.60
   8  -3  -4  133.59   12.60
   8  -3  -4  133.99    9.80
  -8  -3   4  128.69   12.80
  -8   3   4  146.99   12.60
   8   3  -4  140.39   10.10
   8   3  -4  141.59   10.10
   8   3  -4  143.39   12.20
  -7  -3   4   15.20    4.60
   7  -3  -4   20.40    3.70
   7  -3  -4   17.80    4.40
  -7   3   4   21.80    3.60
   7   3  -4   24.30    3.80
   7   3  -4   23.40    4.00
   6  -3  -4  161.08   12.50
  -6  -3   4  170.68   13.20
   6  -3  -4  153.88    9.30
   6   3  -4  173.58   12.30
   6   3  -4  164.58    9.90
  -6   3   4  169.78    9.80
  -6   3   4  159.18   11.80
  -5  -3   4  134.49   11.30
   5  -3  -4  135.39    8.80
  -5   3   4  137.19    8.30
  -5   3   4  130.39   10.50
   5   3  -4  134.79    8.80
   5   3  -4  126.39   10.00
   5   3  -4  135.49    8.70
   4  -3  -4   67.59    7.30
   4  -3  -4   59.59    5.60
  -4  -3   4   47.00    7.00
   4   3  -4   62.09    6.70
   4   3  -4   57.09    5.30
  -4   3   4   51.89    6.20
   4   3  -4   63.99    5.70
   3  -3  -4  101.29    7.10
  -3  -3   4  102.99    8.20
   3   3  -4  101.99    6.80
  -3   3   4   92.59    7.90
   3   3  -4  118.49    7.00
  -3   3   4   87.49    6.70
  -2  -3   4  144.59    9.20
   2  -3  -4  142.39    9.10
   2  -3  -4  137.89    8.00
  -2   3   4  136.19    8.80
   2   3  -4  144.29    7.50
   2   3  -4  153.18    8.90
   2   3  -4  140.89    7.50
  -2   3   4  134.19    7.80
   1  -3  -4   28.90    4.10
   1  -3  -4   25.70    3.70
   1  -3  -4   31.00    3.90
   1   3  -4   24.30    3.60
  -1   3   4   24.00    3.50
   1   3  -4   29.40    3.40
   1   3  -4   34.20    4.30
   0  -3  -4   74.39    6.10
   0  -3  -4   84.99    6.60
   0  -3  -4   78.49    6.20
   0   3  -4   75.49    4.90
   0   3  -4   80.49    4.90
   0   3  -4   82.49    6.20
   0   3  -4   85.19    5.80
   0   3   4   82.09    6.00
  -1  -3  -4   13.70    2.80
  -1  -3  -4   16.20    3.00
  -1   3  -4   15.30    2.10
   1   3   4   13.10    2.80
  -1   3  -4   17.80    2.20
   1   3   4   16.20    3.30
  -1   3  -4   13.60    2.80
  -2  -3  -4   20.70    3.40
   2  -3   4   27.70    4.20
   2   3   4   25.50    4.00
   2   3   4   25.90    3.80
  -2   3  -4   23.60    1.90
  -2   3  -4   21.30    3.60
  -2   3  -4   20.60    2.00
  -3  -3  -4   26.40    4.50
   3  -3   4   21.90    4.10
  -3  -3  -4   19.50    3.40
   3   3   4   25.80    3.90
  -3   3  -4   22.90    4.00
   3   3   4   21.20    4.00
   4  -3   4   63.19    7.70
  -4  -3  -4   70.89    6.10
  -4  -3  -4   80.59    8.70
   4   3   4   76.29    7.70
   4   3   4   57.89    6.10
  -4   3  -4   80.29    7.70
  -5  -3  -4    0.80    1.70
  -5  -3  -4    2.60    2.20
   5  -3   4    0.30    1.60
   5   3   4    3.50    2.10
  -6  -3  -4   42.70    6.40
  -6  -3  -4   45.20    5.50
   6  -3   4   43.90    6.80
  -6   3  -4   51.39    6.80
   6   3   4   43.40    6.80
   6   3   4   48.20    6.00
  -7  -3  -4    5.70    3.00
  -7  -3  -4    4.00    2.20
   7   3   4   10.50    3.20
   7   3   4    5.40    3.10
  -7   3  -4    6.20    2.50
   8   3   4   29.60    5.00
  -8  -4   4  566.54   31.00
   8  -4  -4  566.54   30.70
   8  -4  -4  672.33   25.30
   8   4  -4  677.63   23.30
   8   4  -4  645.24   30.00
  -8   4   4  727.53   24.50
  -8   4   4  688.33   29.20
   7  -4  -4   16.90    5.10
   7  -4  -4   18.30    3.80
   7   4  -4   16.30    4.10
   7   4  -4   18.10    3.70
   7   4  -4   19.90    3.70
  -7   4   4   19.10    5.00
  -7   4   4   18.20    3.50
   6  -4  -4  106.59   10.50
   6  -4  -4  101.79    8.40
  -6  -4   4  116.19   11.80
   6   4  -4  113.69    8.70
  -6   4   4  122.19    8.50
  -6   4   4  128.69   11.40
   6   4  -4  100.39    9.30
   6   4  -4  104.19    8.30
  -5  -4   4   13.10    3.40
   5  -4  -4   11.80    2.80
  -5  -4   4   14.00    4.00
   5  -4  -4   13.00    3.90
   5   4  -4   12.70    3.40
   5   4  -4   13.10    3.10
  -5   4   4   12.90    3.50
  -5   4   4   11.80    2.70
  -4  -4   4 1383.06   38.50
   4  -4  -4 1315.47   38.80
  -4  -4   4 1439.26   46.90
   4  -4  -4 1340.77   45.70
   4   4  -4 1323.17   38.60
  -4   4   4 1377.56   45.40
   4   4  -4 1336.67   44.90
  -4   4   4 1353.16   38.00
  -3  -4   4  122.29    9.30
   3  -4  -4  111.29    8.00
  -3  -4   4  115.49    7.80
   3   4  -4  109.79    7.80
  -3   4   4  117.69    9.10
  -3   4   4  119.49    8.10
   2  -4  -4    2.00    1.60
  -2  -4   4   -0.90    1.20
   2  -4  -4    1.20    1.50
   2   4  -4    0.50    1.30
  -2   4   4    0.20    1.30
   2   4  -4    3.30    2.10
  -2   4   4   -0.20    1.30
   2   4  -4    2.00    1.40
   1  -4  -4  331.27   14.20
   1  -4  -4  324.67   14.10
  -1  -4   4  352.86   13.80
   1  -4  -4  379.46   18.20
  -1   4   4  317.17   13.60
   1   4  -4  337.07   14.80
   1   4  -4  330.17   13.10
   1   4  -4  343.37   14.20
   0  -4  -4 3696.43  102.39
   0  -4  -4 3697.73  102.79
   0  -4  -4 3599.64   88.39
   0   4  -4 3564.54  101.99
   0   4  -4 3532.75   86.09
   0   4   4 3591.04   88.79
   0   4  -4 3663.43  102.29
   0   4  -4 3579.54   86.69
  -1  -4  -4   92.39    7.20
  -1  -4  -4   77.89    7.10
  -1  -4  -4   85.79    7.00
  -1   4  -4   91.49    5.50
  -1   4  -4  100.89    5.80
   1   4   4   76.99    6.70
  -1   4  -4   84.29    6.80
   2  -4   4   65.19    6.70
  -2  -4  -4   64.69    6.40
  -2   4  -4   69.49    6.40
   2   4   4   70.79    6.70
  -2   4  -4   66.09    3.90
   2   4   4   67.29    6.30
  -2   4  -4   61.79    4.10
  -3  -4  -4   80.89    7.20
   3  -4   4   80.69    7.60
  -3  -4  -4   83.69    8.70
   3   4   4   79.89    7.50
   3   4   4   77.49    7.00
  -3   4  -4   72.99    7.40
  -4  -4  -4 2136.39   66.89
   4  -4   4 2154.28   67.09
  -4  -4  -4 2105.39   56.79
   4   4   4 2138.59   66.49
  -4   4  -4 2065.39   66.69
   4   4   4 2136.29   56.99
   5  -4   4  194.78   13.50
  -5  -4  -4  179.18   11.40
  -5  -4  -4  186.38   13.90
   5   4   4  180.58   11.30
  -6  -4  -4    2.30    1.90
   6  -4   4    0.20    2.10
  -6  -4  -4    1.40    2.20
   6   4   4    0.60    2.10
   6   4   4    3.00    2.30
  -6   4  -4   -1.60    1.60
  -7  -4  -4   28.20    4.60
  -7  -4  -4   15.50    4.60
   8  -5  -4    6.60    4.20
  -8  -5   4    2.60    3.80
  -8   5   4   24.70    5.70
   8   5  -4   23.50    5.20
   7  -5  -4   53.99    9.40
   7  -5  -4   65.59    7.40
  -7   5   4   73.79    7.00
  -7   5   4   65.99    8.60
   7   5  -4   75.99    9.10
   6  -5  -4   61.39    6.80
  -6  -5   4   37.10    7.60
  -6  -5   4   79.89    7.30
   6  -5  -4   54.99    8.40
   6   5  -4   49.70    7.00
  -6   5   4   73.39    8.40
   6   5  -4   59.99    6.40
  -6   5   4   75.69    6.50
   5  -5  -4   41.30    6.80
  -5  -5   4   30.40    4.50
   5  -5  -4   37.50    5.30
  -5  -5   4   34.10    6.60
   5   5  -4   38.00    5.50
  -5   5   4   34.30    5.50
  -5   5   4   37.30    4.70
   5   5  -4   51.39    5.80
   4  -5  -4  192.38   11.30
  -4  -5   4  193.28   11.20
  -4  -5   4  179.18   14.30
   4  -5  -4  208.28   13.80
  -4   5   4  169.58    9.90
   4   5  -4  177.98   10.30
   4   5  -4  194.58   12.20
  -4   5   4  174.58   12.10
  -3  -5   4    3.90    2.00
  -3  -5   4    9.60    3.10
   3  -5  -4    5.00    2.20
   3  -5  -4    2.80    2.00
   3   5  -4    3.00    1.70
   3   5  -4    5.20    2.10
  -3   5   4    6.60   17.60
  -3   5   4    4.40    2.10
   2  -5  -4   39.40    4.30
   2  -5  -4   35.70    4.70
   2  -5  -4   40.00    5.20
  -2  -5   4   30.20    4.20
   2   5  -4   41.60    4.80
  -2   5   4   35.90    4.70
   2   5  -4   39.70    4.80
   2   5  -4   38.60    4.40
   1  -5  -4    6.00    2.50
  -1  -5   4    6.10   15.30
   1  -5  -4    2.60    1.40
   1  -5  -4    1.30    1.80
   1   5  -4    2.50    1.60
   1   5  -4    3.30    1.60
   1   5  -4    3.50    1.70
  -1   5   4    4.60    2.20
   0  -5   4   14.00    2.90
   0  -5  -4   13.10    3.20
   0  -5  -4   14.30    3.00
   0  -5  -4   19.60    3.60
   0   5  -4   16.30    3.10
   0   5  -4   15.50    2.70
   0   5  -4   16.50    2.90
   0   5   4   15.10    3.10
  -1  -5  -4   16.00    3.20
  -1  -5  -4   12.80    3.20
  -1  -5  -4   11.90    3.00
  -1   5  -4   11.40    2.40
   1   5   4    9.20    2.70
  -1   5  -4   12.80    2.80
  -2  -5  -4   20.90    3.80
  -2  -5  -4   24.00    4.70
  -2   5  -4   27.00    4.30
   2   5   4   22.50    4.00
  -2   5  -4   24.40    2.80
  -2   5  -4   22.30    2.90
  -2   5  -4   26.10    4.40
  -3  -5  -4   15.30    3.20
  -3  -5  -4   12.80    3.50
   3  -5   4   12.00    3.40
   3   5   4   11.90    3.10
   3   5   4   10.00    3.00
  -3   5  -4   19.00    3.80
   4  -5   4   25.10    4.80
  -4  -5  -4   15.90    3.30
  -4  -5  -4   19.90    4.40
   4   5   4   16.80    4.10
  -4   5  -4   16.30    3.90
   4   5   4   31.40    4.60
  -5  -5  -4    1.50    1.90
  -5  -5  -4   -1.40    1.90
   5  -5   4    0.10    1.90
  -5   5  -4   -0.60    1.60
   5   5   4    0.30    1.80
   5   5   4    2.10    2.20
  -6  -5  -4   27.20    6.20
   6  -5   4   51.69    7.70
   6   5   4   45.20    7.10
  -6   5  -4   49.30    6.80
  -6  -6   4  109.79   18.30
   6  -6  -4  191.88   17.90
   6  -6  -4  302.07   18.10
   5  -6  -4   61.99    9.70
  -5  -6   4   81.89    7.30
  -5  -6   4   55.29    9.10
  -5   6   4   83.59    7.30
  -5   6   4   90.09    9.10
   5   6  -4   78.49    7.80
   5   6  -4   95.19    7.80
  -4  -6   4   25.20    4.20
  -4  -6   4   25.50    5.30
   4  -6  -4   17.00    4.70
  -4   6   4   23.80    4.00
   4   6  -4   26.30    4.10
   3  -6  -4   55.59    6.30
   3  -6  -4   63.09    5.60
   3   6  -4   52.09    5.70
   3   6  -4   50.09    5.50
  -3   6   4   52.39    5.80
   3   6  -4   57.99    5.20
   2  -6  -4  998.40   32.40
   2  -6  -4 1042.90   32.50
   2  -6  -4 1019.50   33.10
   2   6  -4 1021.20   32.10
   2   6  -4 1006.30   33.00
  -2   6   4 1027.90   32.00
   2   6  -4 1036.50   31.40
  -1  -6   4   42.70    5.20
   1  -6  -4   41.10    5.40
   1   6  -4   46.60    4.00
   1   6  -4   52.09    5.40
   1   6  -4   43.80    4.00
  -1   6   4   55.99    6.10
   0  -6   4   30.60    4.30
   0  -6  -4   26.90    2.90
   0  -6  -4   35.20    4.90
   0  -6  -4   28.00    3.60
   0   6  -4   29.40    3.70
   0   6  -4   30.70    4.20
   0   6  -4   31.70    3.50
   0   6   4   32.50    4.70
  -1  -6  -4  181.88   12.20
  -1  -6  -4  210.88   12.40
  -1  -6  -4  217.08   11.10
  -1   6  -4  215.88   10.70
   1   6   4  214.18   12.20
  -1   6  -4  206.68   11.00
  -1   6  -4  227.38   12.20
  -1   6  -4  213.28   11.30
  -2  -6  -4 1566.14   50.29
  -2  -6  -4 1494.75   93.99
  -2  -6  -4 1547.85   44.70
   2   6   4 1617.04   45.10
  -2   6  -4 1578.14   41.60
  -2   6  -4 1596.04   50.89
  -3  -6  -4  221.58   12.80
  -3  -6  -4  216.78   14.60
  -3  -6  -4  141.69   13.60
  -3   6  -4  232.48   13.60
   3   6   4  221.98   12.40
  -3   6  -4  223.38   14.00
   4  -6   4   16.20    4.00
  -4  -6  -4    5.90    3.30
  -4   6  -4    9.90    3.40
   5  -7  -4   30.20    5.50
  -5   7   4   33.70    4.90
   4  -7  -4    8.20    3.00
  -4   7   4   10.50    2.80
   3  -7  -4   14.30    3.60
  -3  -7   4    5.20    2.40
  -3   7   4    9.10    2.70
   3   7  -4   10.40    2.90
  -2  -7   4   76.19    7.30
   2  -7  -4   85.39    8.20
  -2   7   4   87.89    7.60
   2   7  -4   85.69    7.70
   1  -7  -4    0.80    1.90
  -1  -7   4    0.30    1.50
   1   7  -4    2.70    1.80
  -1   7   4    1.80    1.70
   0  -7   4   19.90    3.90
   0  -7  -4   27.40    4.70
   0   7  -4   22.20    4.20
  -1   7  -4    2.00    1.50
  -1   7  -4   -0.30    1.10
  -1  -8   4  152.88   11.10
   1   8  -4  152.08   10.60
   0  -8   4  532.05   23.20
  10   0  -5    0.40    1.70
  10   0  -5    0.00    1.70
   9   0  -5  260.07   13.80
   9   0  -5  192.38   15.20
   9   0  -5  255.07   13.50
  -9   0   5  248.28   17.00
  -8   0   5   -0.80    1.60
   8   0  -5    0.80    1.70
   8   0  -5    1.10    2.10
   7   0  -5   74.59    8.60
   7   0  -5   60.79    6.10
  -6   0   5    0.40    1.70
   6   0  -5   -1.90    1.60
   6   0  -5    0.20    1.40
   6   0  -5   -0.40    1.40
  -5   0   5 1655.53   53.89
   5   0  -5 1599.74   43.30
   5   0  -5 1624.54   52.59
  -5   0   5 1573.04   43.40
   4   0  -5   -0.50    1.90
  -4   0   5    1.10    2.00
   4   0  -5   -0.10    1.30
  -4   0   5   -0.80    1.30
   3   0  -5   53.99    6.10
  -3   0   5   57.99    5.10
  -3   0   5   48.90    6.20
   3   0  -5   51.29    4.90
   2   0  -5    0.00    1.10
  -2   0   5   -0.40    1.40
   1   0  -5 7403.36  171.28
  -1   0   5 7442.85  171.48
   1   0  -5 7528.75  205.08
   0   0   5    1.10    1.40
   0   0  -5    0.80    1.50
   0   0  -5    1.70    1.30
  -1   0  -5  179.18   10.30
   1   0   5  164.58   10.30
   1   0   5  174.78    8.10
  -1   0  -5  177.88    7.80
   2   0   5   -0.10    1.30
  -2   0  -5    0.20    1.50
  -2   0  -5    0.20    0.90
   2   0   5    0.10    1.00
  -3   0  -5 2986.20   71.59
   3   0   5 2896.51   87.79
   3   0   5 3056.79   72.79
  -3   0  -5 2972.30   88.59
  -4   0  -5   -1.00    1.60
   4   0   5    0.60    1.40
   4   0   5    0.30    1.80
  -4   0  -5    0.00    1.00
  -5   0  -5   29.20    5.30
   5   0   5   31.10    5.10
   5   0   5   32.80    4.10
  -5   0  -5   31.40    3.50
  -6   0  -5   -0.80    1.10
   6   0   5   -0.40    1.40
   6   0   5    0.00    0.90
  -6   0  -5    2.70    2.10
  10  -1  -5   38.20    5.40
  10  -1  -5   26.30    4.80
  10   1  -5   33.40    5.10
  10   1  -5   34.10    5.00
  -9  -1   5   95.49   10.70
   9  -1  -5   46.90    9.10
   9  -1  -5  100.09    8.50
   9  -1  -5  104.49    8.50
   9   1  -5   99.89   11.30
  -9   1   5   91.69   10.30
   9   1  -5  104.09    8.60
   9   1  -5  107.69    8.70
   8  -1  -5    3.70    2.50
   8  -1  -5    2.60    1.90
  -8  -1   5    3.40    2.70
   8  -1  -5    3.20    1.90
   8   1  -5    3.10    2.00
   8   1  -5    0.10    1.50
  -8   1   5    6.10    3.00
   8   1  -5    2.40    2.50
   7  -1  -5  160.18    9.50
   7  -1  -5  147.49    9.50
   7  -1  -5  167.08   12.80
   7   1  -5  169.48   12.70
   7   1  -5  155.48    9.50
   7   1  -5  157.68   10.00
   6  -1  -5   15.20    4.00
   6  -1  -5   15.70    3.10
  -6  -1   5   14.60    4.00
   6   1  -5   15.70    3.10
   6   1  -5   15.10    3.00
  -6   1   5    9.90    3.40
   6   1  -5   13.00    3.70
   5  -1  -5  118.89    9.80
  -5  -1   5  109.39    9.80
   5  -1  -5  117.39    7.60
   5   1  -5  104.29    7.30
  -5   1   5  111.79    7.60
  -5   1   5  115.89    9.40
   5   1  -5  114.79    9.20
   5   1  -5  111.69    7.70
  -4  -1   5   62.39    6.80
   4  -1  -5   65.89    7.00
   4  -1  -5   53.39    5.10
   4   1  -5   55.19    5.20
   4   1  -5   62.49    6.90
   4   1  -5   66.29    5.70
  -4   1   5   62.69    6.70
  -4   1   5   52.19    5.20
   3  -1  -5  257.27   11.20
   3  -1  -5  257.37   13.30
  -3  -1   5  264.07   13.70
  -3  -1   5  265.37   11.10
   3   1  -5  258.57   13.00
   3   1  -5  241.58   10.60
  -3   1   5  260.97   10.80
  -3   1   5  260.27   13.50
  -2  -1   5  139.89    9.40
  -2   1   5  141.29    9.40
  -2   1   5  145.99    7.70
   2   1  -5  147.49   10.70
   2   1  -5  142.39    7.30
   1  -1  -5  349.07   12.80
   1  -1  -5  345.07   15.20
  -1  -1   5  327.27   12.10
   1   1  -5  344.47   12.30
   1   1  -5  345.77   14.80
   0  -1   5   85.59    5.40
   0  -1  -5   89.59    5.90
   0  -1  -5   97.49    7.60
   0   1  -5   86.89    5.40
   0   1  -5   87.69    7.20
  -1  -1  -5   21.20    3.70
  -1  -1  -5   23.40    3.10
   1  -1   5   20.80    2.80
   1  -1   5   18.10    3.40
  -1   1  -5   24.50    2.80
  -1   1  -5   23.00    3.70
   1   1   5   12.20    2.90
   2  -1   5   95.09    7.90
  -2  -1  -5   92.49    8.00
   2  -1   5   83.59    5.10
  -2   1  -5   96.49    7.90
   2   1   5   95.99    7.90
  -2   1  -5   87.29    4.80
   2   1   5  105.09    6.90
   3  -1   5   31.10    2.90
   3  -1   5   31.40    5.00
  -3  -1  -5   30.20    4.70
  -3  -1  -5   30.70    3.90
   3   1   5   27.00    4.70
   3   1   5   31.00    3.90
  -3   1  -5   35.30    5.10
  -3   1  -5   36.80    3.00
  -4  -1  -5   74.19    7.90
   4  -1   5   83.89    8.10
   4  -1   5   67.89    4.30
  -4  -1  -5   65.09    5.50
   4   1   5   70.69    6.30
   4   1   5   73.39    7.70
  -4   1  -5   64.79    7.30
  -4   1  -5   68.89    4.00
  -5  -1  -5   18.40    3.00
  -5  -1  -5   25.10    5.00
   5  -1   5   11.20    3.30
   5  -1   5   14.00    1.80
   5   1   5   14.00    3.70
  -5   1  -5   15.50    3.70
  -5   1  -5   16.30    1.80
   5   1   5   12.60    3.00
  -6  -1  -5    7.90    2.20
   6  -1   5    9.30    3.30
  -6  -1  -5   10.20    3.40
   6   1   5    8.10    2.80
  -6   1  -5   12.20    3.80
   6   1   5    7.20    2.90
   7   1   5   14.30    3.60
   9  -2  -5   38.40    5.10
  -9  -2   5   26.70    6.00
  -9   2   5   29.60    5.90
   9   2  -5   35.30    5.00
   9   2  -5   34.10    4.90
   8  -2  -5    8.40    3.70
   8  -2  -5   11.00    2.80
  -8  -2   5    7.00    3.10
   8  -2  -5    8.90    2.90
   8   2  -5   13.30    4.00
  -8   2   5    6.00    2.90
   8   2  -5   11.60    2.90
   8   2  -5    9.20    2.80
   7  -2  -5  684.63   23.80
   7  -2  -5  704.83   29.60
  -7   2   5  652.63   23.40
   7   2  -5  673.33   28.50
   7   2  -5  674.23   23.80
   6  -2  -5    0.80    1.60
   6  -2  -5    2.60    2.30
  -6  -2   5    4.80    2.60
  -6   2   5    1.40    2.40
   6   2  -5    0.80    1.90
   6   2  -5    1.70    1.60
  -6   2   5    3.10    1.90
   6   2  -5    2.00    1.80
  -5  -2   5   95.59    9.10
   5  -2  -5   94.29    9.20
   5  -2  -5  100.99    7.20
   5   2  -5   89.99    9.10
   5   2  -5   85.79    6.80
  -5   2   5   99.09    9.10
   5   2  -5   99.59    7.40
  -5   2   5   90.89    6.80
   4  -2  -5   39.40    4.40
  -4  -2   5   45.30    6.00
   4  -2  -5   49.40    6.40
   4   2  -5   44.20    5.70
   4   2  -5   46.60    4.80
  -4   2   5   61.89    6.90
   4   2  -5   48.90    4.80
  -4   2   5   50.89    5.00
   3  -2  -5 4332.87  104.19
  -3  -2   5 4487.05  124.69
   3  -2  -5 4369.56  123.79
  -3   2   5 4271.57  103.49
   3   2  -5 4381.06  104.19
   3   2  -5 4308.17  123.69
  -3   2   5 4327.27  123.69
   3   2  -5 4309.77  103.59
   2  -2  -5  173.88    8.90
   2   2  -5  167.58    8.30
  -2   2   5  172.08   10.70
  -2   2   5  178.08    9.00
   2   2  -5  186.48   10.40
   1  -2  -5  131.59    7.90
   1  -2  -5  140.29    8.80
   1   2  -5  135.59    7.00
   1   2  -5  131.69    8.60
  -1   2   5  134.59    7.70
   0  -2  -5   39.50    4.90
   0  -2  -5   39.50    4.40
   0   2   5   30.00    3.90
   0   2  -5   38.20    3.40
   0   2  -5   37.50    4.60
   0   2  -5   33.10    3.20
   1  -2   5 4355.06  122.19
  -1  -2  -5 4278.47  102.79
  -1  -2  -5 4274.47  121.89
  -1   2  -5 4334.07  121.89
   1   2   5 4334.17  102.99
  -1   2  -5 4359.16  100.29
  -1   2  -5 4273.17   99.89
   1   2   5 4274.27  121.99
  -2  -2  -5   88.79    8.10
  -2  -2  -5   89.89    6.70
   2  -2   5   89.79    7.60
  -2   2  -5   87.39    4.40
   2   2   5   86.09    6.60
  -2   2  -5   97.29    7.80
   2   2   5   95.69    8.10
  -2   2  -5   89.49    4.40
  -3  -2  -5   35.40    4.50
  -3  -2  -5   49.40    6.40
   3  -2   5   43.10    5.70
   3   2   5   40.80    5.70
  -3   2  -5   46.10    2.30
  -3   2  -5   44.20    5.80
  -3   2  -5   45.90    2.30
   4  -2   5   21.00    4.50
  -4  -2  -5   20.50    4.40
  -4  -2  -5   20.10    3.60
   4   2   5   12.40    2.90
  -4   2  -5   20.40    4.20
   4   2   5   27.60    4.90
  -5  -2  -5 1076.49   40.40
   5  -2   5 1084.69   39.50
  -5  -2  -5 1046.30   32.10
   5   2   5 1097.59   39.30
   5   2   5 1055.29   33.00
  -5   2  -5 1044.40   39.30
   6  -2   5    7.20    3.20
  -6  -2  -5   14.00    3.80
  -6  -2  -5    8.70    2.50
   6   2   5    3.60    2.20
   6   2   5    3.80    2.50
  -6   2  -5    6.20    2.80
   7   2   5   25.60    4.80
  -9  -3   5   22.10    8.50
   9  -3  -5  125.19    9.20
  -8  -3   5   14.60    4.60
   8  -3  -5   17.00    3.70
   8  -3  -5   21.00    5.00
   8   3  -5   20.80    4.00
  -8   3   5   23.20    5.20
   8   3  -5   18.50    3.60
   8   3  -5   19.20    4.50
  -8   3   5   25.30    4.10
   7  -3  -5   36.70    6.40
   7  -3  -5   33.00    4.70
   7   3  -5   31.60    5.80
  -7   3   5   53.99    7.50
   7   3  -5   48.90    5.70
  -7   3   5   46.30    5.30
   7   3  -5   34.10    4.80
   6  -3  -5   37.40    4.70
   6  -3  -5   35.00    6.00
  -6  -3   5   25.30    5.50
  -6   3   5   40.60    4.70
  -6   3   5   35.10    5.70
   6   3  -5   30.50    5.10
   6   3  -5   37.10    4.70
  -5  -3   5  169.58   12.70
   5  -3  -5  158.58   12.30
   5   3  -5  152.18    9.50
  -5   3   5  148.59    9.20
  -5   3   5  159.38   12.00
   5   3  -5  152.38    9.10
   5   3  -5  162.58   11.50
   4  -3  -5   45.70    5.20
   4   3  -5   40.70    4.70
  -4   3   5   39.80    4.90
   4   3  -5   44.50    5.90
  -4   3   5   53.39    6.10
   4   3  -5   51.89    5.20
   3  -3  -5  499.75   21.40
   3  -3  -5  477.55   17.80
  -3  -3   5  485.15   20.70
  -3   3   5  478.95   20.20
   3   3  -5  485.65   20.40
  -3   3   5  465.55   17.20
   3   3  -5  475.25   17.40
   3   3  -5  487.65   17.30
   2  -3  -5   23.70    3.80
   2  -3  -5   18.40    4.00
   2   3  -5   25.10    4.10
   2   3  -5   24.40    3.40
   2   3  -5   22.90    3.30
  -2   3   5   28.20    4.80
  -2   3   5   28.20    4.00
   1  -3  -5   28.40    4.00
   1  -3  -5   33.00    4.50
   1   3  -5   26.30    4.20
   1   3  -5   24.40    4.10
   1   3  -5   33.70    4.30
  -1   3   5   22.30    3.50
   0  -3  -5  114.79    7.80
   0   3  -5  111.79    6.40
   0   3  -5  119.59    6.30
   0   3   5  108.89    7.50
   0   3  -5  125.49    8.50
  -1  -3  -5   36.10    6.30
  -1  -3  -5   37.80    4.60
  -1   3  -5   40.50    3.50
   1   3   5   38.50    4.50
  -1   3  -5   35.20    3.30
  -1   3  -5   37.70    4.80
  -1   3  -5   41.40    5.30
  -2  -3  -5   48.90    6.10
  -2  -3  -5   37.60    4.70
   2  -3   5   43.90    5.70
  -2   3  -5   43.20    3.10
  -2   3  -5   42.20    3.10
   2   3   5   46.90    5.90
  -2   3  -5   42.40    5.50
   2   3   5   40.60    4.90
  -3  -3  -5    2.30    1.90
  -3  -3  -5    4.60    2.40
   3   3   5    7.30    2.80
   3   3   5    6.00    2.30
  -3   3  -5    3.50    1.90
  -4  -3  -5   15.90    3.20
  -4  -3  -5   17.10    4.10
   4  -3   5   14.00    3.80
   4   3   5   12.90    3.50
   4   3   5   14.90    3.40
  -4   3  -5   17.50    4.10
   5  -3   5   20.70    4.60
  -5  -3  -5   18.50    4.50
   5   3   5   19.30    3.90
  -5   3  -5   22.10    4.50
   5   3   5   17.90    4.50
  -6  -3  -5    2.20    2.30
  -6  -3  -5    3.70    2.00
   6  -3   5    3.00    2.30
  -6   3  -5    2.60    2.20
   6   3   5    2.60    2.60
   6   3   5    6.20    2.40
  -7  -3  -5   35.10    5.00
   7   3   5   35.60    5.70
   8  -4  -5   29.40    6.40
  -8  -4   5   24.30    6.60
   8  -4  -5   25.50    4.80
   8   4  -5   28.20    5.50
  -8   4   5   34.60    6.50
   7  -4  -5   55.59    6.60
  -7  -4   5   42.40    7.90
   7  -4  -5   57.59    8.50
   7   4  -5   59.99    7.70
   7   4  -5   77.19    7.10
  -7   4   5   67.59    8.50
  -7   4   5   66.89    6.60
   7   4  -5   65.29    6.50
   6  -4  -5   72.99    7.30
  -6  -4   5   52.49    8.30
   6  -4  -5   59.89    8.20
  -6   4   5   81.79    7.30
  -6   4   5   80.89    8.90
   6   4  -5   66.89    6.30
   6   4  -5   71.69    6.60
   6   4  -5   67.29    8.10
   5  -4  -5 1180.78   35.70
   5  -4  -5 1218.78   43.50
  -5  -4   5 1179.68   44.10
   5   4  -5 1211.08   35.60
  -5   4   5 1199.58   43.40
   5   4  -5 1177.88   42.00
   5   4  -5 1232.28   36.20
  -5   4   5 1181.08   35.60
  -4  -4   5   32.80    6.10
   4  -4  -5   44.60    5.30
   4  -4  -5   33.10    5.80
  -4   4   5   34.30    4.50
  -4   4   5   41.80    5.90
   4   4  -5   45.10    5.20
   4   4  -5   48.10    5.50
   4   4  -5   37.70    5.50
   3  -4  -5  123.19    9.80
   3  -4  -5  110.49    7.80
  -3  -4   5  120.99   10.10
   3   4  -5  112.49    7.70
   3   4  -5  105.09    7.60
  -3   4   5  107.49    7.70
   3   4  -5  116.19    9.00
  -3   4   5  110.59    9.10
   2  -4  -5   54.59    7.00
   2  -4  -5   58.09    5.80
   2   4  -5   51.09    5.40
  -2   4   5   56.89    5.50
   2   4  -5   51.39    6.00
   1  -4  -5 3369.46   95.19
   1  -4  -5 3299.17   81.89
   1   4  -5 3290.17   95.09
   1   4  -5 3265.47   80.29
   1   4  -5 3263.27   80.29
  -1   4   5 3299.67   81.89
   1   4  -5 3263.87   95.19
   0  -4  -5  419.76   17.30
   0  -4  -5  450.15   22.50
   0   4  -5  446.76   19.30
   0   4   5  434.56   16.90
   0   4  -5  401.36   15.20
  -1  -4  -5   30.80    4.80
  -1  -4  -5   38.30    5.00
  -1  -4  -5   40.50    5.60
  -1   4  -5   35.50    3.60
  -1   4  -5   36.20    3.60
   1   4   5   34.60    4.60
  -1   4  -5   29.50    4.70
  -1   4  -5   32.50    4.60
  -2  -4  -5   94.19    7.50
   2  -4   5   78.99    7.90
  -2  -4  -5   89.79    8.20
   2   4   5   79.49    8.10
  -2   4  -5   89.39    7.60
  -2   4  -5   96.09    5.20
  -2   4  -5   90.69    5.00
  -3  -4  -5 1472.15   49.00
   3  -4   5 1466.45   49.00
   3   4   5 1381.26   40.90
  -3   4  -5 1454.15   48.30
   3   4   5 1426.66   48.40
  -4  -4  -5   35.90    4.90
  -4  -4  -5   26.40    5.10
  -4   4  -5   34.60    5.80
   4   4   5   30.70    5.20
   4   4   5   21.60    4.40
   5  -4   5   13.30    3.90
  -5  -4  -5   25.40    5.30
  -5  -4  -5   20.80    3.70
   5   4   5   17.20    3.70
  -5   4  -5   15.30    3.80
   5   4   5   17.40    4.20
   6  -4   5    5.10    3.00
  -6  -4  -5    4.80    2.40
  -6  -4  -5    4.20    2.70
   6   4   5    3.50    2.30
   6   4   5    6.70    3.30
  -6   4  -5    1.60    1.90
   8  -5  -5    3.20    3.50
  -8  -5   5    6.20    4.10
   8   5  -5    7.90    3.50
  -8   5   5   11.60    4.10
   7  -5  -5  110.39   13.00
   7   5  -5  117.79   11.00
  -7   5   5  121.09    9.40
  -7   5   5  129.69   12.20
  -6  -5   5    2.00    3.30
   6  -5  -5    1.00    2.00
   6  -5  -5    0.50    2.70
   6   5  -5    1.80    2.00
   6   5  -5   -1.40    1.50
  -6   5   5   -1.20    2.10
   6   5  -5    0.00    1.60
  -5  -5   5   61.59    9.50
   5  -5  -5   73.69    9.40
   5  -5  -5   57.29    6.50
  -5   5   5   70.89    8.00
   5   5  -5   64.59    6.50
   5   5  -5   68.39    7.80
   5   5  -5   82.89    7.20
  -4  -5   5   55.99    7.70
   4  -5  -5   48.80    7.30
   4  -5  -5   57.19    6.20
  -4   5   5   43.90    6.20
  -4   5   5   48.20    6.50
   4   5  -5   53.39    5.70
   4   5  -5   50.89    5.40
   4   5  -5   51.09    6.50
   3  -5  -5   45.10    5.50
   3  -5  -5   34.80    5.80
   3   5  -5   39.70    4.90
  -3   5   5   41.30    6.10
   3   5  -5   42.80    5.70
   2  -5  -5   22.30    3.90
   2  -5  -5   17.90    3.80
   2   5  -5   23.40    4.10
   2   5  -5   23.20    3.70
   2   5  -5   21.00    3.50
   1  -5  -5  187.78   11.00
   1  -5  -5  174.18   11.30
   1  -5  -5  190.78   12.90
   1   5  -5  172.58   10.80
  -1   5   5  182.58   11.70
   1   5  -5  186.38    9.90
   1   5  -5  186.58    9.90
   0  -5  -5    0.40    1.30
   0   5  -5    2.20    1.30
   0   5   5    3.00    1.80
   0   5  -5   -0.70    1.20
   0   5  -5    2.70    1.50
  -1  -5  -5   25.80    4.40
  -1  -5  -5   27.40    4.70
  -1  -5  -5   33.30    5.60
  -1   5  -5   23.70    4.20
   1   5   5   21.20    4.00
  -1   5  -5   24.20    4.40
  -1   5  -5   23.90    3.30
  -2  -5  -5   34.90    4.80
  -2  -5  -5   29.80    5.40
  -2  -5  -5   32.30    5.20
  -2   5  -5   38.10    5.30
  -2   5  -5   31.20    3.10
   2   5   5   34.60    4.80
  -2   5  -5   29.90    3.30
  -2   5  -5   36.00    5.30
  -3  -5  -5   67.19    6.80
  -3  -5  -5   55.29    7.20
   3  -5   5   82.69    8.70
   3   5   5   77.49    8.60
   3   5   5   70.49    7.00
  -3   5  -5   81.49    8.40
  -4  -5  -5   20.60    4.70
  -4  -5  -5   17.90    3.90
   4  -5   5   20.30    4.80
   4   5   5   26.20    5.10
   4   5   5   20.50    4.00
   5  -5   5   26.80    5.40
  -5  -5  -5   34.90    6.20
   5   5   5   26.10    5.40
  -5   5  -5   38.80    5.90
  -6  -5  -5    5.70    3.60
  -6   5  -5    5.90    2.90
   6   5   5    2.00    2.80
   6  -6  -5    6.80    2.80
   6  -6  -5    2.50    3.50
  -6  -6   5   -0.90    3.90
  -6   6   5   15.20    3.40
  -5  -6   5   46.10    8.80
   5  -6  -5   51.29    8.40
   5  -6  -5   84.39    8.70
  -5   6   5   67.19    8.40
   5   6  -5   76.69    7.40
  -5   6   5   73.99    7.00
   5   6  -5   77.79    8.00
   4  -6  -5   64.69    9.00
   4  -6  -5   77.49    7.70
   4   6  -5   82.39    7.30
   4   6  -5   77.39    8.90
   4   6  -5   86.59    7.60
  -4   6   5   89.29    8.60
   4   6  -5   75.49    7.90
  -4   6   5  113.29    8.70
   3  -6  -5 1107.49   34.70
   3  -6  -5 1095.79   37.30
   3   6  -5 1085.39   33.50
   3   6  -5 1060.79   38.80
  -3   6   5 1081.19   33.60
   3   6  -5 1093.29   33.30
   2  -6  -5  170.78   13.10
   2  -6  -5  169.88   10.20
   2  -6  -5  193.78   12.20
   2   6  -5  177.18   11.10
   2   6  -5  201.28   10.90
  -2   6   5  182.38   10.80
   2   6  -5  187.98   11.20
   1  -6  -5    6.40    2.60
   1  -6  -5    6.70    2.60
   1  -6  -5    9.00    2.30
   1   6  -5   10.60    2.70
  -1   6   5    9.40    2.70
   1   6  -5    7.80    2.40
   1   6  -5    9.20    2.60
   1   6  -5    8.90    2.40
   0  -6  -5  102.99    8.20
   0  -6  -5  119.29   10.40
   0  -6  -5  121.99    9.20
   0   6   5  110.09    8.50
   0   6  -5  111.49    8.50
   0   6  -5  125.79    8.20
   0   6  -5  111.89    7.90
  -1  -6  -5 1034.50   39.10
  -1  -6  -5  993.40   43.60
  -1  -6  -5 1158.28   34.90
  -1   6  -5 1113.89   32.90
  -1   6  -5 1156.48   38.30
   1   6   5 1141.99   34.30
  -1   6  -5 1137.59   32.30
  -1   6  -5 1157.38   37.90
  -2  -6  -5  122.49   10.20
  -2  -6  -5  109.09    9.10
  -2  -6  -5   66.99    9.40
  -2   6  -5  130.49   10.30
  -2   6  -5  127.49   10.70
   2   6   5  117.19    9.30
  -2   6  -5  128.19    7.80
  -3  -6  -5    5.30    3.20
  -3  -6  -5   12.10    3.70
  -3   6  -5   11.20    3.60
  -3   6  -5   21.20    4.30
   4  -6   5   50.19    7.70
   5  -7  -5   58.59    7.40
  -5   7   5   52.79    6.30
   4  -7  -5    4.50    2.30
  -4   7   5    3.20    1.90
   3  -7  -5  139.39   10.70
  -3   7   5  154.28   10.50
   3   7  -5  136.79   10.10
   3   7  -5  146.99   10.10
   2  -7  -5    9.40    2.90
  -2   7   5    9.70    2.90
   2   7  -5   14.70    3.20
   2   7  -5   14.60    3.10
   1   7  -5    7.10    2.50
   1   7  -5    7.70    2.70
   0   7  -5    5.90    2.50
   0   7  -5    6.80    2.50
  10   0  -6  327.57   16.30
  10   0  -6  315.67   16.20
   9   0  -6    0.80    2.00
  -9   0   6   -0.10    1.80
   9   0  -6    3.70    2.00
   8   0  -6   63.19    6.40
  -8   0   6   54.39    7.80
   8   0  -6   67.29    6.40
   8   0  -6   65.09    8.40
   7   0  -6    0.40    1.70
  -7   0   6    1.00    1.80
   7   0  -6    0.30    1.30
   6   0  -6 1387.46   39.10
  -6   0   6 1389.76   48.20
   6   0  -6 1383.06   48.30
  -6   0   6 1390.06   39.60
   5   0  -6    0.20    1.10
   5   0  -6    0.70    1.80
  -5   0   6   -0.40    1.60
  -5   0   6   -0.40    1.40
  -4   0   6  219.38   11.30
   4   0  -6  229.48   10.80
  -4   0   6  231.78   13.80
   4   0  -6  235.38   13.30
  -3   0   6   -0.40    1.80
   3   0  -6    0.70    1.40
   3   0  -6   -0.80    1.10
  -3   0   6   -0.40    1.20
  -2   0   6 6175.68  170.48
   2   0  -6 6037.00  141.89
   2   0  -6 5981.30  169.18
  -2   0   6 6058.39  142.29
   1   0  -6   -0.20    1.70
  -1   0   6   -1.40    1.30
   1   0  -6   -0.70    1.70
   0   0   6    3.10    1.60
   0   0  -6    8.50    2.90
   0   0  -6    3.00    2.20
  -1   0  -6   -1.00    1.60
   1   0   6   -1.10    1.50
  -1   0  -6    0.60    1.10
   2   0   6 1038.20   36.70
  -2   0  -6 1046.70   36.20
  -2   0  -6 1023.10   29.20
  -3   0  -6    0.50    1.90
   3   0   6   -1.40    1.50
  -3   0  -6    1.60    1.30
  -4   0  -6   19.80    3.00
   4   0   6   23.80    4.80
   5   0   6    0.00    1.40
   5   0   6   -1.10    1.90
  -5   0  -6   -0.60    1.60
  -6   0  -6  707.43   26.10
   6   0   6  671.43   34.50
  -6   0  -6  867.21   31.70
  10  -1  -6   49.50    6.60
  10  -1  -6   49.70    6.10
   9  -1  -6   40.70    5.30
   9  -1  -6   52.09    6.10
  -9  -1   6   33.60    6.80
   9   1  -6   47.50    5.70
  -9   1   6   19.90    6.60
   9   1  -6   45.10    5.60
   8  -1  -6   92.89    7.50
  -8  -1   6   89.59   10.10
   8  -1  -6   78.89    9.70
   8  -1  -6   92.09    7.80
   8   1  -6   94.59   10.10
   8   1  -6   86.49    8.20
  -8   1   6   90.99    9.60
   7  -1  -6    1.30    1.50
   7  -1  -6   -0.10    1.80
  -7  -1   6    0.70    2.00
  -7   1   6    2.50    2.30
  -7   1   6    0.10    1.70
   7   1  -6   -0.30    1.80
   7   1  -6    1.70    1.60
  -6  -1   6  424.06   21.10
   6  -1  -6  408.56   20.50
   6  -1  -6  427.06   16.70
   6   1  -6  424.86   21.10
   6   1  -6  419.36   16.90
  -6   1   6  432.26   17.00
   6   1  -6  457.85   17.20
  -6   1   6  425.96   20.70
  -5  -1   6   40.70    6.20
   5  -1  -6   39.30    4.80
   5  -1  -6   36.90    5.80
   5   1  -6   44.10    4.90
   5   1  -6   37.30    5.70
   5   1  -6   45.60    4.90
  -5   1   6   41.70    5.80
  -5   1   6   41.30    4.80
   4  -1  -6  445.86   19.70
   4  -1  -6  438.06   16.20
  -4  -1   6  457.35   20.80
  -4  -1   6  429.76   16.30
  -4   1   6  423.76   16.10
   4   1  -6  436.16   19.80
  -4   1   6  429.46   19.90
   4   1  -6  433.96   16.00
   3  -1  -6  103.79    8.70
  -3  -1   6  103.79    7.10
  -3  -1   6  105.59    8.60
   3  -1  -6  109.99    7.20
  -3   1   6  102.59    6.90
  -3   1   6  111.19    8.90
   3   1  -6  105.29    6.90
   3   1  -6   96.59    8.10
  -2  -1   6   67.99    5.50
  -2  -1   6   63.79    6.70
   2  -1  -6   65.99    5.50
   2  -1  -6   67.29    7.00
  -2   1   6   73.79    5.70
   2   1  -6   56.99    4.90
   2   1  -6   63.59    6.70
  -2   1   6   83.09    7.80
   1  -1  -6    1.00    1.50
   1  -1  -6    0.20    1.60
   1  -1  -6    2.70    2.30
  -1  -1   6    2.30    1.50
   1   1  -6   -1.20    1.70
  -1   1   6   -0.50    1.30
   1   1  -6    0.10    1.60
   0  -1  -6   85.99    7.60
   0  -1  -6   80.29    6.30
   0  -1  -6   77.89    7.50
   0   1  -6   88.59    5.90
   0   1  -6   86.89    7.60
   0   1   6   87.39    6.50
   0   1  -6   83.29    7.20
   1  -1   6   34.20    5.10
  -1  -1  -6   39.60    4.50
   1  -1   6   27.70    3.30
  -1  -1  -6   31.50    4.80
   1   1   6   36.10    5.30
  -1   1  -6   30.50    4.70
   1   1   6   31.60    4.00
  -1   1  -6   29.50    3.30
  -2  -1  -6    3.30    2.10
  -2  -1  -6    8.40    2.20
   2  -1   6    5.30    2.40
   2  -1   6    4.50    1.70
  -2   1  -6    4.00    1.50
  -2   1  -6    6.80    2.70
   2   1   6    7.90    2.20
   2   1   6    4.20    2.20
  -3  -1  -6   43.70    4.70
   3  -1   6   35.00    5.50
  -3  -1  -6   45.40    6.20
   3  -1   6   43.30    4.20
  -3   1  -6   41.10    3.60
  -3   1  -6   48.00    6.20
   3   1   6   46.60    6.10
   3   1   6   49.30    5.40
  -4  -1  -6    9.30    2.30
   4  -1   6    9.80    2.00
   4  -1   6    9.50    3.20
   4   1   6    7.90    2.60
  -4   1  -6    8.00    2.90
  -4   1  -6   11.10    1.90
   4   1   6   14.70    3.80
   5  -1   6   17.00    4.10
  -5  -1  -6   10.50    3.50
   5  -1   6    9.10    1.70
  -5  -1  -6   15.80    2.90
  -5   1  -6   20.20    4.50
   5   1   6   17.00    3.50
   5   1   6   12.20    3.80
  -5   1  -6   18.50    2.10
  -6  -1  -6   27.40    5.40
  -6  -1  -6   22.60    3.80
  -6   1  -6   32.70    5.60
   6   1   6   34.00    5.10
  10  -2  -6  120.69   10.80
  10  -2  -6  155.58   10.90
   9  -2  -6    1.70    1.80
   9  -2  -6    0.20    1.90
   9   2  -6    4.00    2.20
  -8  -2   6  278.37   19.10
   8  -2  -6  285.27   17.70
   8  -2  -6  305.27   15.10
  -8   2   6  304.97   18.40
  -8   2   6  307.97   14.50
   8   2  -6  332.67   15.00
   8   2  -6  217.68   18.70
   8   2  -6  348.37   14.90
   7  -2  -6   26.40    4.20
  -7  -2   6   27.80    5.80
   7  -2  -6   31.60    5.70
  -7   2   6   24.50    5.20
  -7   2   6   35.70    4.70
   7   2  -6   33.30    4.70
   7   2  -6   22.60    4.10
   7   2  -6   30.80    5.70
   6  -2  -6   31.60    4.40
   6  -2  -6   34.50    5.80
  -6  -2   6   24.40    5.30
  -6   2   6   21.90    4.90
   6   2  -6   30.70    5.50
   6   2  -6   26.40    4.00
  -6   2   6   22.30    3.70
  -5  -2   6   74.79    8.60
   5  -2  -6   74.49    8.30
   5  -2  -6   84.59    6.70
   5   2  -6   95.89    9.20
   5   2  -6   72.49    6.40
  -5   2   6   83.59    6.90
   5   2  -6   88.79    6.90
  -5   2   6   85.59    9.00
   4  -2  -6 3092.99   76.89
   4  -2  -6 3086.29   91.79
  -4  -2   6 3150.18   92.99
   4   2  -6 3137.29   77.39
   4   2  -6 3112.99   92.29
   4   2  -6 3046.00   76.89
  -4   2   6 3032.70   76.89
  -4   2   6 3116.69   91.99
  -3  -2   6    9.40    3.30
   3  -2  -6    5.30    2.60
   3  -2  -6    5.40    2.10
  -3   2   6    7.60    2.40
  -3   2   6    9.60    3.10
   3   2  -6    7.60    2.20
   3   2  -6    9.60    3.00
   3   2  -6    5.90    2.00
   2  -2  -6   29.70    4.00
   2  -2  -6   30.20    4.80
  -2  -2   6   27.50    4.70
  -2   2   6   30.60    5.00
   2   2  -6   23.60    3.30
   2   2  -6   34.70    5.00
   2   2  -6   31.10    3.80
  -2   2   6   23.90    3.60
   1  -2  -6   56.49    5.60
   1  -2  -6   57.59    6.40
   1  -2  -6   53.59    6.30
   1   2  -6   58.09    6.20
  -1   2   6   54.89    5.30
   1   2  -6   55.99    6.10
   0  -2  -6 2809.82   70.39
   0  -2  -6 2840.32   83.59
   0  -2  -6 2801.62   83.09
   0   2  -6 2817.52   83.19
   0   2  -6 2821.62   83.59
   0   2  -6 2785.72   68.59
   0   2   6 2826.82   70.29
  -1  -2  -6   28.90    4.80
   1  -2   6   28.60    3.20
  -1  -2  -6   26.10    3.90
  -1  -2  -6   31.80    5.00
  -1   2  -6   36.40    3.60
  -1   2  -6   29.40    4.50
   1   2   6   24.60    3.80
  -2  -2  -6   35.30    5.20
   2  -2   6   28.80    3.10
   2  -2   6   34.20    5.30
  -2  -2  -6   32.10    4.50
   2   2   6   31.10    4.40
  -2   2  -6   31.90    4.90
   2   2   6   32.50    5.10
  -2   2  -6   32.00    3.20
  -3  -2  -6    9.80    2.50
  -3  -2  -6    7.30    2.80
   3  -2   6    6.40    2.70
  -3   2  -6    7.00    2.60
  -3   2  -6    8.10    1.40
   3   2   6    6.30    2.30
   3   2   6    5.70    2.60
  -3   2  -6    8.70    1.40
  -4  -2  -6  847.62   27.20
  -4  -2  -6  862.71   34.00
   4  -2   6  847.42   33.40
   4   2   6  826.02   27.90
  -4   2  -6  903.41   33.80
   4   2   6  853.71   32.60
  -5  -2  -6   -0.80    1.70
  -5  -2  -6    1.70    1.80
   5  -2   6    3.70    2.30
  -5   2  -6    0.20    1.80
   5   2   6    0.90    1.70
  -6  -2  -6    8.30    2.60
  -6  -2  -6    7.70    3.30
  -6   2  -6   10.50    3.90
   9  -3  -6   25.50    4.30
   9  -3  -6   22.60    4.40
   8  -3  -6  164.98   11.20
   8  -3  -6  127.79   12.50
  -8  -3   6  127.89   15.20
  -8   3   6  175.58   10.40
   8   3  -6  184.48   11.40
  -8   3   6  182.48   14.10
   8   3  -6  161.38   13.20
   8   3  -6  170.38   11.00
   7  -3  -6    6.00    2.40
   7  -3  -6    3.60    2.60
  -7  -3   6    8.60    3.70
   7   3  -6    8.90    3.30
   7   3  -6    6.10    2.50
   7   3  -6    5.30    2.40
  -7   3   6    4.10    2.90
  -6  -3   6  200.18   15.00
   6  -3  -6  201.78   11.50
   6  -3  -6  193.78   14.80
   6   3  -6  217.98   11.90
   6   3  -6  222.58   14.20
   6   3  -6  204.48   11.40
  -6   3   6  190.08   14.10
  -6   3   6  185.98   10.70
   5  -3  -6   94.69    7.80
   5  -3  -6   94.19    9.60
  -5  -3   6   96.29    9.80
   5   3  -6   84.59    7.10
   5   3  -6   85.29    9.20
  -5   3   6   99.29    9.10
  -5   3   6  102.59    7.80
   4  -3  -6  151.98   11.90
   4  -3  -6  154.38    9.90
  -4  -3   6  158.58   12.30
   4   3  -6  157.28    9.10
  -4   3   6  154.98   11.60
   4   3  -6  157.68   11.60
  -4   3   6  159.98    9.60
   4   3  -6  152.88    9.10
   3  -3  -6   69.39    6.30
   3   3  -6   68.09    5.90
  -3   3   6   50.69    5.40
  -3   3   6   56.59    7.00
   3   3  -6   62.49    5.80
   3   3  -6   69.99    7.30
   2  -3  -6  272.97   12.70
   2   3  -6  264.87   14.30
  -2   3   6  258.17   12.10
   2   3  -6  251.77   11.20
   2   3  -6  257.37   11.60
   2   3  -6  252.27   13.90
   1  -3  -6   47.20    5.20
   1  -3  -6   39.00    6.70
   1   3  -6   43.30    4.30
   1   3  -6   42.20    5.40
   1   3  -6   40.30    5.60
  -1   3   6   43.50    4.90
   1   3  -6   35.00    4.00
   0  -3  -6    5.30    2.10
   0  -3  -6    7.10    2.70
   0  -3  -6    7.00    2.60
   0   3  -6    8.10    2.00
   0   3  -6    6.40    2.20
   0   3   6    5.50    2.10
   0   3  -6    7.40    2.60
  -1  -3  -6   34.40    4.70
  -1  -3  -6   25.80    4.40
  -1  -3  -6   29.10    5.20
  -1   3  -6   30.20    3.40
   1   3   6   30.50    4.30
  -1   3  -6   35.90    3.60
  -1   3  -6   34.80    4.90
  -1   3  -6   26.70    4.70
   2  -3   6    4.30    2.50
  -2  -3  -6    1.90    2.00
  -2  -3  -6    2.00    1.90
  -2   3  -6    1.40    1.10
   2   3   6    2.60    2.10
  -2   3  -6    3.50    2.10
  -2   3  -6    1.20    1.30
   2   3   6    5.00    2.10
   3  -3   6   11.90    3.50
  -3  -3  -6   11.00    2.70
  -3  -3  -6   17.40    3.90
  -3   3  -6   13.10    3.40
   3   3   6   18.30    3.60
   3   3   6   13.60    3.50
   4  -3   6   11.40    3.60
  -4  -3  -6   10.20    3.50
   4   3   6    4.70    2.60
   4   3   6    9.00    2.70
  -4   3  -6    9.20    3.20
  -5  -3  -6   18.70    4.90
  -5  -3  -6   24.10    4.10
   5  -3   6   21.70    4.90
   5   3   6   22.00    4.20
  -5   3  -6   28.00    5.20
   5   3   6   23.70    4.70
  -6  -3  -6   19.70    3.90
   6   3   6   18.60    4.00
   8  -4  -6   55.39    6.60
  -8  -4   6   27.40    7.40
   8  -4  -6   27.70    6.80
  -8   4   6   76.89    7.50
  -8   4   6   68.89    8.70
   8   4  -6   41.00    6.80
   7  -4  -6   10.60    4.10
  -7  -4   6   16.50    5.10
   7  -4  -6   11.90    3.40
   7   4  -6   19.70    3.90
  -7   4   6   11.80    3.90
  -7   4   6   14.10    3.20
   7   4  -6   16.20    4.60
   7   4  -6   16.40    3.50
  -6  -4   6  613.94   30.40
  -6   4   6  593.04   22.50
   6   4  -6  648.94   23.00
  -6   4   6  647.04   28.40
   6   4  -6  647.44   22.60
  -5  -4   6   52.89    7.90
   5  -4  -6   39.20    7.00
   5  -4  -6   42.80    5.60
   5   4  -6   37.90    6.00
   5   4  -6   39.00    5.00
  -5   4   6   45.30    7.20
   5   4  -6   47.10    5.50
  -4  -4   6   41.40    6.80
   4  -4  -6   46.40    7.10
   4  -4  -6   48.80    5.60
   4   4  -6   58.79    7.00
  -4   4   6   41.20    5.90
   4   4  -6   60.09    5.90
   3  -4  -6  255.47   13.50
   3  -4  -6  256.47   15.70
  -3  -4   6  271.77   16.30
  -3   4   6  262.27   12.80
   3   4  -6  258.97   12.10
  -3   4   6  261.27   15.40
   3   4  -6  261.17   14.60
   3   4  -6  273.27   12.60
   2  -4  -6 2651.23   79.59
   2  -4  -6 2619.24   68.29
   2  -4  -6 2718.33   79.79
   2   4  -6 2597.24   66.39
   2   4  -6 2657.53   79.79
   2   4  -6 2640.24   79.09
  -2   4   6 2508.55   66.69
   2   4  -6 2581.24   66.09
   1  -4  -6  100.29    9.60
   1  -4  -6   91.29    8.30
   1  -4  -6   90.59    7.60
   1   4  -6   97.49    7.90
  -1   4   6   74.09    6.60
   1   4  -6   83.59    8.10
   1   4  -6   93.89    7.10
   1   4  -6   93.39    6.60
   0  -4  -6   16.10    3.50
   0  -4  -6   17.80    4.00
   0  -4  -6   24.80    4.40
   0   4  -6   18.80    3.80
   0   4  -6   21.10    3.30
   0   4  -6   26.40    3.60
   0   4  -6   18.20    4.00
  -1  -4  -6    6.10    2.90
  -1  -4  -6   11.30    3.40
  -1   4  -6    9.30    2.90
  -1   4  -6    9.30    2.10
   1   4   6   10.50    2.80
  -1   4  -6   11.50    3.10
  -2  -4  -6  965.80   35.20
  -2  -4  -6  937.81   36.80
  -2  -4  -6  971.20   30.00
   2   4   6  933.71   29.90
  -2   4  -6  959.00   35.80
  -2   4  -6  956.30   25.70
  -2   4  -6  954.80   34.80
  -2   4  -6  935.51   25.30
  -3  -4  -6   46.40    6.70
  -3  -4  -6   40.80    5.20
  -3   4  -6   43.40    6.20
   3   4   6   40.50    5.40
   3   4   6   53.19    6.80
  -4  -4  -6    2.40    2.40
  -4  -4  -6   -0.40    1.40
   4  -4   6    1.90    2.30
   4   4   6   -0.60    1.90
  -4   4  -6   -0.40    1.40
   4   4   6    2.00    1.90
   5  -4   6   67.49    8.40
  -5  -4  -6   75.19    6.90
  -5  -4  -6   44.70    7.50
   5   4   6   67.29    7.40
  -5   4  -6   72.99    8.30
   5   4   6   56.29    7.80
   8  -5  -6    8.20    5.30
  -8  -5   6   -3.40    5.20
   8  -5  -6   25.00    4.90
  -8   5   6   33.60    6.60
   8   5  -6   18.30    4.80
  -7  -5   6    4.90    5.00
   7  -5  -6    4.10    3.90
   7  -5  -6   17.30    3.90
  -7   5   6   16.80    3.60
  -7   5   6   18.10    4.40
   7   5  -6    9.90    3.70
  -6  -5   6  201.08   18.70
   6  -5  -6  202.08   13.00
  -6   5   6  233.78   13.00
  -6   5   6  247.98   16.90
   6   5  -6  223.98   12.50
   6   5  -6  196.28   14.40
   5  -5  -6    1.20    2.30
   5  -5  -6    1.20    2.00
  -5  -5   6    1.40    2.60
  -5   5   6    0.60    2.30
   5   5  -6    5.60    2.30
   5   5  -6    2.60    1.90
   5   5  -6    4.20    2.20
  -5   5   6    0.70    1.50
  -4  -5   6  163.08   14.20
   4  -5  -6  163.48   14.20
   4  -5  -6  172.28   11.00
   4   5  -6  162.18   11.20
  -4   5   6  157.98   12.40
   4   5  -6  187.88   10.70
   4   5  -6  169.58   12.80
  -4   5   6  165.98   10.40
   3  -5  -6   77.89    9.50
   3  -5  -6   71.89    7.60
   3  -5  -6   72.29    7.10
   3   5  -6   59.19    7.70
   3   5  -6   61.89    7.10
  -3   5   6   70.99    6.90
   3   5  -6   53.39    5.80
   2  -5  -6   -1.20    2.10
   2  -5  -6    2.00    1.60
   2  -5  -6   -1.30    1.20
   2   5  -6    0.70    1.40
   2   5  -6    1.30    1.40
  -2   5   6    1.40    1.70
   2   5  -6    0.30    1.50
   2   5  -6    0.60    1.30
   1  -5  -6   29.00    5.50
   1  -5  -6   26.50    4.50
   1  -5  -6   25.80    4.40
   1   5  -6   29.10    4.10
  -1   5   6   24.00    4.00
   1   5  -6   25.10    4.60
   1   5  -6   27.90    4.70
   1   5  -6   27.80    3.80
   0  -5  -6    3.80    2.20
   0  -5  -6    8.10    2.90
   0  -5  -6    7.30    3.10
   0   5   6    7.30    2.50
   0   5  -6   10.00    3.00
   0   5  -6    7.00    2.00
   0   5  -6    6.30    2.10
   0   5  -6    6.60    2.60
  -1  -5  -6   14.10    3.70
  -1  -5  -6   17.70    3.70
  -1  -5  -6   16.60    4.40
   1   5   6   14.40    3.40
  -1   5  -6   18.60    3.10
  -1   5  -6   13.30    3.50
  -1   5  -6   13.70    3.40
  -1   5  -6   13.70    2.60
  -2  -5  -6    5.80    3.10
  -2  -5  -6   10.70    3.00
  -2  -5  -6   11.80    4.00
  -2   5  -6   10.50    3.20
  -2   5  -6   11.40    2.20
  -2   5  -6    9.30    3.10
   2   5   6   15.80    3.20
  -2   5  -6   10.70    1.90
  -3  -5  -6    1.40    2.50
  -3  -5  -6    3.90    2.60
  -3  -5  -6    1.70    1.70
   3   5   6    2.80    2.00
  -3   5  -6    3.30    2.30
   4  -5   6   18.90    4.50
  -4  -5  -6    8.70    3.80
  -4   5  -6   17.80    4.30
   4   5   6   17.90    4.40
  -5  -5  -6    1.10    2.40
   5  -5   6    2.60    2.20
  -5   5  -6    1.90    2.30
   5   5   6    4.20    2.40
   7  -6  -6   35.60    5.90
   6  -6  -6   27.40    5.10
  -6   6   6   27.90    4.50
   5  -6  -6   78.59   11.50
  -5  -6   6  120.69   14.60
   5  -6  -6  149.69   11.20
  -5   6   6  142.99   12.70
  -5   6   6  141.59   10.10
   4  -6  -6  778.62   27.30
   4  -6  -6  709.93   30.10
   4  -6  -6  648.74   33.90
   4   6  -6  740.33   24.60
   4   6  -6  751.02   25.10
   4   6  -6  690.73   31.70
   4   6  -6  742.03   29.80
  -4   6   6  748.13   25.40
   3  -6  -6   33.10    5.20
   3  -6  -6   36.60    5.50
   3  -6  -6   25.80    5.90
   3   6  -6   34.00    4.80
   3   6  -6   37.10    5.60
  -3   6   6   31.50    4.80
   3   6  -6   33.50    4.70
   3   6  -6   33.20    5.60
   2  -6  -6   11.80    3.20
   2  -6  -6    9.20    3.60
   2  -6  -6   12.10    3.20
   2   6  -6   13.90    3.00
   2   6  -6   12.80    3.60
   2   6  -6   10.00    3.00
   2   6  -6   12.90    3.10
  -2   6   6   12.50    3.30
   1  -6  -6   38.80    5.50
   1  -6  -6   38.90    6.80
   1   6  -6   40.50    5.80
  -1   6   6   52.59    5.90
   1   6  -6   42.60    5.30
   1   6  -6   47.70    6.10
   0  -6  -6  836.62   37.40
   0  -6  -6  930.91   30.10
   0  -6  -6  894.91   34.50
   0   6  -6  934.51   34.00
   0   6  -6  926.21   29.00
   0   6  -6  927.61   33.80
   0   6  -6  944.81   29.10
   0   6   6  954.00   30.10
  -1  -6  -6  111.09   13.50
  -1  -6  -6  150.88   10.60
  -1  -6  -6   98.29   10.10
  -1   6  -6  147.39    9.40
  -1   6  -6  158.68    9.50
  -1   6  -6  159.48   11.90
  -1   6  -6  158.88   11.60
   3   7  -6   13.80    3.00
   2   7  -6   32.30    4.70
   2   7  -6   32.70    4.90
   1   7  -6   38.20    5.10
   1   7  -6   29.50    4.90
   9   0  -7   88.69    7.70
   9   0  -7   91.19    8.10
   8   0  -7    0.20    1.50
   8   0  -7   -0.90    1.90
   8   0  -7    0.30    1.60
  -8   0   7   -0.20    2.00
   7   0  -7 1486.85   41.80
  -7   0   7 1440.86   51.49
   7   0  -7 1460.95   50.59
   7   0  -7 1455.35   41.60
  -6   0   7   -2.40    1.80
   6   0  -7    1.30    1.50
   5   0  -7   34.00    5.80
  -5   0   7   40.40    4.90
   5   0  -7   34.00    4.40
  -5   0   7   45.50    6.60
   4   0  -7    0.40    1.40
  -4   0   7   -0.80    1.60
   4   0  -7   -1.80    1.80
  -4   0   7    1.10    1.50
   3   0  -7 2033.30   64.29
  -3   0   7 2053.89   64.79
  -3   0   7 2093.99   54.19
   3   0  -7 2038.90   53.59
   2   0  -7   -1.50    1.40
   2   0  -7    0.80    1.60
   2   0  -7    2.20    1.70
  -2   0   7    0.10    1.80
   1   0  -7   52.69    6.60
   1   0  -7   54.09    5.20
   1   0  -7   50.49    6.40
  -1   0   7   50.99    5.30
   0   0  -7    0.90    1.80
   0   0  -7    2.30    2.10
   0   0   7    0.90    1.50
  -1   0  -7 2376.26   59.99
   1   0   7 2367.76   60.39
  -1   0  -7 2404.56   73.59
  -1   0  -7 2365.26   72.59
   2   0   7   -1.30    1.60
  -2   0  -7   -0.70    1.80
   2   0   7    0.50    1.40
  -2   0  -7   -1.50    1.10
   3   0   7   69.19    7.80
   3   0   7   61.69    6.00
  -3   0  -7   70.69    5.80
  -4   0  -7   -0.60    1.30
  -4   0  -7    0.30    1.10
   4   0   7   -0.10    1.90
   4   0   7    0.30    1.50
  -5   0  -7 1568.14   53.49
   5   0   7 1615.74   52.79
   5   0   7 1572.24   44.00
  -5   0  -7 1478.05   41.60
   9  -1  -7  217.68   12.60
   9  -1  -7  203.28   12.70
   9   1  -7  218.38   12.40
   9   1  -7  169.28   13.20
   8  -1  -7    9.00    2.60
  -8  -1   7    5.80    3.10
   8  -1  -7    2.20    2.20
   8  -1  -7    5.50    2.30
   8   1  -7    2.40    1.80
  -8   1   7    4.30    2.70
   8   1  -7    6.40    2.40
   8   1  -7    9.70    3.30
   7  -1  -7  282.27   17.20
  -7  -1   7  309.77   18.60
   7  -1  -7  315.37   14.60
   7   1  -7  296.37   18.20
  -7   1   7  285.37   14.70
  -7   1   7  304.37   18.60
   7   1  -7  311.77   14.10
   7   1  -7  313.67   14.40
   6  -1  -7   15.20    3.00
   6  -1  -7   17.30    5.10
  -6  -1   7   21.20    5.30
  -6   1   7   19.10    5.00
   6   1  -7   20.50    4.50
   6   1  -7   19.30    5.80
   6   1  -7   19.40    3.50
   5  -1  -7  314.67   17.50
  -5  -1   7  347.77   18.30
   5  -1  -7  330.07   14.20
   5   1  -7  334.77   18.00
   5   1  -7  316.57   14.50
  -5   1   7  343.57   18.00
   5   1  -7  306.37   13.70
  -5   1   7  334.17   14.40
   4  -1  -7  208.18   13.10
  -4  -1   7  209.18   13.40
  -4  -1   7  211.98   11.10
   4  -1  -7  213.48   11.10
  -4   1   7  219.78   13.90
   4   1  -7  226.08   13.60
  -4   1   7  201.18   11.00
   4   1  -7  204.78   10.60
   3  -1  -7  286.67   12.60
   3  -1  -7  264.87   14.80
  -3  -1   7  279.77   12.70
  -3  -1   7  273.67   15.50
  -3   1   7  285.67   12.70
  -3   1   7  248.78   14.80
   3   1  -7  271.17   14.60
   3   1  -7  278.97   12.30
   2  -1  -7   15.00    3.00
   2  -1  -7   21.00    4.40
  -2  -1   7   12.90    2.80
   2  -1  -7   17.30    4.00
  -2   1   7   12.20    2.80
   2   1  -7   15.00    3.90
   2   1  -7   14.80    2.80
   2   1  -7   14.40    3.70
   1  -1  -7   59.39    6.90
   1  -1  -7   61.49    7.10
  -1  -1   7   63.49    5.80
   1  -1  -7   70.09    6.10
   1   1  -7   72.49    7.70
  -1   1   7   62.79    5.80
   1   1  -7   68.39    7.30
   1   1  -7   51.69    4.90
   0  -1  -7   60.79    7.10
   0  -1   7   64.39    5.70
   0  -1  -7   59.29    5.80
   0  -1  -7   62.99    6.90
   0   1  -7   63.29    6.90
   0   1  -7   51.39    5.00
   0   1  -7   58.99    6.80
   0   1   7   68.89    6.30
  -1  -1  -7    4.60    1.90
   1  -1   7    6.00    1.90
  -1  -1  -7    5.40    2.60
  -1  -1  -7    5.60    2.70
  -1   1  -7    6.30    2.90
   1   1   7    3.60    1.90
  -1   1  -7    2.00    2.20
  -2  -1  -7   92.49    8.90
   2  -1   7   95.69    8.80
  -2  -1  -7   91.99    7.10
   2   1   7   92.19    8.90
   2   1   7   86.19    7.10
  -2   1  -7   87.49    6.40
  -2   1  -7   93.89    8.60
   3  -1   7    0.40    1.10
  -3  -1  -7    1.30    1.70
   3  -1   7    1.20    2.00
   3   1   7    0.80    1.90
  -3   1  -7    0.40    2.00
  -3   1  -7    2.70    1.40
   3   1   7    3.00    1.80
  -4  -1  -7   13.00    3.80
   4  -1   7   12.80    3.70
  -4  -1  -7   15.30    2.90
   4  -1   7   12.10    2.40
  -4   1  -7   14.40    2.30
  -4   1  -7   12.80    3.50
   4   1   7   12.60    3.20
   4   1   7   12.90    3.60
   5  -1   7   19.40    4.50
  -5  -1  -7   19.50    3.50
   5  -1   7   13.50    2.30
  -5  -1  -7   17.90    4.50
   5   1   7   20.20    4.60
   5   1   7   19.20    4.00
  -5   1  -7   21.50    4.80
  10  -2  -7    7.80    3.20
   9  -2  -7  343.37   17.20
   9  -2  -7  379.46   16.40
  -8  -2   7    1.70    2.60
   8  -2  -7    6.10    2.90
   8  -2  -7    4.30    2.10
   8   2  -7    4.80    2.30
  -8   2   7    4.10    2.20
  -8   2   7    2.70    2.30
   8   2  -7    1.20    1.80
  -7  -2   7   46.80    7.70
   7  -2  -7   51.29    5.80
   7  -2  -7   44.90    7.10
   7   2  -7   40.40    6.50
   7   2  -7   49.00    5.70
   7   2  -7   47.90    5.60
  -7   2   7   53.59    7.70
  -7   2   7   51.99    6.10
   6  -2  -7   22.20    4.00
   6  -2  -7   20.60    4.60
   6   2  -7   21.40    3.70
   6   2  -7   15.80    3.30
   6   2  -7   16.70    4.20
   5  -2  -7 2007.50   53.49
  -5  -2   7 2031.20   64.59
   5  -2  -7 1914.41   63.49
   5   2  -7 1972.00   53.09
   5   2  -7 1969.20   63.99
  -5   2   7 2012.60   53.29
  -5   2   7 2037.10   64.19
   4  -2  -7   52.39    5.80
   4  -2  -7   47.00    6.40
  -4  -2   7   40.90    6.10
   4   2  -7   41.50    4.90
   4   2  -7   48.30    5.10
   4   2  -7   49.20    6.50
  -4   2   7   45.50    5.10
  -4   2   7   38.10    5.90
  -3  -2   7   25.00    5.10
   3  -2  -7   38.00    5.90
   3  -2  -7   36.00    4.60
   3   2  -7   29.30    5.00
   3   2  -7   35.50    4.40
  -3   2   7   28.90    4.20
   3   2  -7   30.60    4.00
  -3   2   7   21.20    4.40
   2  -2  -7    7.70    2.50
   2  -2  -7    7.50    9.10
   2  -2  -7    7.20    3.00
   2   2  -7    1.40    1.50
   2   2  -7    3.30    2.00
   2   2  -7    4.40    2.30
   2   2  -7    5.50    1.80
  -2   2   7    8.00    2.40
   1  -2  -7 1698.33   54.79
   1  -2  -7 1733.83   54.59
   1  -2  -7 1700.33   46.10
  -1   2   7 1679.23   45.90
   1   2  -7 1675.03   44.80
   1   2  -7 1711.83   54.69
   1   2  -7 1683.63   53.99
   0  -2  -7   -0.20    1.70
   0  -2  -7    0.70    1.40
   0  -2  -7    2.40    1.80
   0  -2   7    0.70    1.40
   0   2   7    2.10    1.60
   0   2  -7    1.50    1.20
   0   2  -7    0.60    1.70
   0   2  -7    1.50    1.50
  -1  -2  -7  128.69   10.60
  -1  -2  -7  125.89   10.20
  -1  -2  -7  131.09    8.90
  -1   2  -7  135.89   10.70
   1   2   7  130.69    8.90
  -1   2  -7  120.49    9.50
  -1   2  -7  133.59    7.50
   2  -2   7   26.60    3.40
   2  -2   7   27.20    5.20
  -2  -2  -7   26.40    4.90
  -2  -2  -7   26.30    4.10
   2   2   7   28.90    4.10
  -2   2  -7   22.40    3.00
   2   2   7   21.50    4.50
  -2   2  -7   19.60    4.10
  -3  -2  -7 1671.53   55.79
  -3  -2  -7 1677.43   46.40
   3  -2   7 1723.33   55.79
   3   2   7 1702.93   55.39
  -3   2  -7 1664.63   42.10
  -3   2  -7 1642.94   41.50
  -3   2  -7 1702.73   55.59
   3   2   7 1700.73   46.60
  -4  -2  -7    7.10    3.10
   4  -2   7    5.80    3.00
  -4  -2  -7    5.10    2.10
   4   2   7    5.60    2.40
  -4   2  -7    6.40    2.70
  -5  -2  -7    0.80    2.10
   5  -2   7    0.90    2.20
  -5   2  -7   -1.50    1.70
   5   2   7    1.40    2.00
   5   2   7    2.60    2.30
   6   2   7   16.00    3.90
   9  -3  -7   83.99    8.60
  -9   3   7  106.39    8.60
   8  -3  -7   30.40    4.70
  -8  -3   7   16.80    5.10
   8  -3  -7   23.80    5.70
  -8   3   7   28.30    4.50
  -8   3   7   14.70    4.30
   8   3  -7   24.00    5.20
   7  -3  -7  163.28   11.10
   7  -3  -7  168.38   14.20
  -7  -3   7  152.78   14.50
   7   3  -7  179.38   11.10
  -7   3   7  197.28   11.50
   7   3  -7  193.78   11.10
   7   3  -7  186.18   14.40
  -7   3   7  184.88   14.90
   6  -3  -7   30.10    4.50
   6  -3  -7   31.00    5.90
   6   3  -7   31.70    4.60
   6   3  -7   23.80    5.10
  -6   3   7   30.30    4.50
   6   3  -7   35.00    4.80
   5  -3  -7  311.67   18.80
  -5  -3   7  349.67   19.80
   5  -3  -7  343.57   16.00
   5   3  -7  329.97   14.70
   5   3  -7  334.17   14.80
  -5   3   7  331.57   18.90
   5   3  -7  331.97   18.00
  -4  -3   7   28.00    5.50
   4  -3  -7   25.10    4.30
   4  -3  -7   27.50    5.50
   4   3  -7   29.70    4.40
   4   3  -7   27.10    5.00
   4   3  -7   27.50    4.20
  -4   3   7   27.60    4.30
  -4   3   7   41.30    6.30
   3  -3  -7  137.39    9.20
  -3  -3   7  125.89   12.10
   3  -3  -7  136.59   11.50
  -3   3   7  136.29   10.90
   3   3  -7  136.09    8.20
  -3   3   7  124.09    8.40
   3   3  -7  131.39    8.50
   3   3  -7  119.09   10.30
   2  -3  -7   44.50    5.50
   2  -3  -7   45.60    6.50
   2  -3  -7   52.19    6.60
   2   3  -7   44.10    6.20
  -2   3   7   47.00    5.50
   2   3  -7   51.39    5.20
   2   3  -7   44.80    4.60
   2   3  -7   44.60    6.30
   1  -3  -7    0.80    1.80
   1  -3  -7    0.90    1.90
   1  -3  -7    3.20    2.40
   1   3  -7    0.90    1.20
  -1   3   7    4.80    2.10
   1   3  -7    1.00    1.70
   1   3  -7    2.70    2.00
   1   3  -7    2.80    1.40
   0  -3  -7   37.10    5.70
   0  -3  -7   34.30    5.30
   0  -3  -7   34.20    4.80
   0   3  -7   32.00    5.20
   0   3  -7   32.50    4.00
   0   3   7   37.70    4.70
   0   3  -7   32.90    5.30
   0   3  -7   35.70    3.80
  -1  -3  -7   14.20    3.20
  -1  -3  -7    9.90    3.60
  -1  -3  -7    8.90    3.00
  -1   3  -7   12.10    2.40
  -1   3  -7   17.00    4.00
   1   3   7   20.20    3.50
  -1   3  -7   13.40    3.40
  -2  -3  -7   46.90    6.80
  -2  -3  -7   51.09    6.80
  -2  -3  -7   50.99    5.80
  -2   3  -7   51.89    4.20
  -2   3  -7   44.70    4.00
  -2   3  -7   54.09    6.80
  -3  -3  -7    5.70    2.90
   3  -3   7    2.90    2.60
  -3  -3  -7    6.00    2.40
  -3   3  -7    4.40    2.50
   3   3   7    4.10    2.50
   3   3   7    5.90    2.50
  -4  -3  -7   15.90    3.40
  -4  -3  -7   10.00    3.50
   4  -3   7   15.60    4.20
   4   3   7   12.10    3.20
   4   3   7   11.70    3.70
  -4   3  -7   18.70    4.20
  -5  -3  -7    7.50    3.30
  -5  -3  -7   14.00    3.40
   5   3   7    7.00    3.60
   5   3   7    9.50    3.20
  -5   3  -7    9.20    3.40
  -6  -3  -7    0.30    1.50
   6   3   7   -1.00    1.30
   9  -4  -7   40.80    6.70
  -8  -4   7   12.80    6.50
   8  -4  -7   57.69    7.10
   8  -4  -7    6.30    5.80
   8   4  -7   22.10    5.60
  -8   4   7   75.89    7.60
  -8   4   7   64.99    9.10
   7  -4  -7  726.23   26.60
   7  -4  -7  749.73   33.40
  -7  -4   7  643.84   34.30
  -7   4   7  753.12   26.70
   7   4  -7  758.52   31.50
  -7   4   7  706.23   31.40
   6  -4  -7   46.90    7.70
   6  -4  -7   51.49    6.30
  -6  -4   7   42.80    8.10
   6   4  -7   56.99    6.20
  -6   4   7   49.70    6.00
  -6   4   7   39.20    6.70
   6   4  -7   47.70    7.10
   6   4  -7   55.69    6.00
   5  -4  -7   30.80    6.30
   5  -4  -7   37.10    5.40
  -5  -4   7   42.50    7.60
   5   4  -7   35.70    5.00
   5   4  -7   38.20    5.10
   5   4  -7   33.50    5.80
  -5   4   7   46.10    6.80
  -5   4   7   44.90    5.50
   4  -4  -7    8.50    2.70
  -4  -4   7    0.30    2.10
   4  -4  -7    1.80    2.30
   4   4  -7    5.80    2.10
  -4   4   7    3.50    2.60
   4   4  -7    5.30    2.60
   4   4  -7    1.00    1.60
  -4   4   7    4.40    2.30
   3  -4  -7 1220.88   43.70
   3  -4  -7 1231.08   37.50
   3  -4  -7 1229.08   43.50
  -3   4   7 1256.97   36.50
   3   4  -7 1215.48   42.80
   3   4  -7 1216.48   35.60
   3   4  -7 1169.88   35.30
   3   4  -7 1204.88   43.40
   2  -4  -7   47.20    6.70
   2  -4  -7   46.60    6.40
  -2   4   7   48.60    5.60
   2   4  -7   41.10    4.70
   2   4  -7   38.50    5.90
   2   4  -7   38.80    4.90
   2   4  -7   39.40    6.00
   1  -4  -7    0.80    1.90
   1  -4  -7    3.10    2.30
   1  -4  -7    2.00    1.70
   1   4  -7    1.70    1.80
   1   4  -7    0.20    1.40
   1   4  -7    0.90    1.20
   1   4  -7    2.40    1.50
  -1   4   7    1.20    1.60
   0  -4  -7   66.19    6.70
   0  -4  -7   54.69    7.10
   0  -4  -7   57.69    7.60
   0   4  -7   57.49    7.30
   0   4  -7   60.29    7.10
   0   4  -7   60.39    5.30
   0   4   7   66.69    6.40
   0   4  -7   57.49    5.30
  -1  -4  -7 1220.88   44.60
  -1  -4  -7 1214.98   36.10
  -1  -4  -7 1211.28   42.70
  -1   4  -7 1190.78   42.90
   1   4   7 1180.18   36.60
  -1   4  -7 1199.68   34.00
  -1   4  -7 1215.48   42.80
  -2  -4  -7   15.70    3.40
  -2  -4  -7   10.30    3.90
  -2  -4  -7    8.40    3.20
   2   4   7    6.10    2.40
  -2   4  -7   11.00    2.00
  -2   4  -7   13.20    2.20
  -2   4  -7   15.00    3.80
  -3  -4  -7   15.50    4.00
   3  -4   7   12.80    3.90
  -3  -4  -7   10.50    3.80
  -3  -4  -7   10.00    2.80
   3   4   7   19.70    3.80
  -3   4  -7   12.00    3.30
  -4  -4  -7   23.90    5.20
   4  -4   7   24.40    5.00
  -4  -4  -7   18.20    3.70
   4   4   7   27.70    4.80
   4   4   7   23.10    5.00
  -4   4  -7   34.90    5.80
  -5  -4  -7  344.07   22.90
   8  -5  -7    7.90    3.20
  -8  -5   7    1.40    3.60
  -7  -5   7   47.00   12.30
   7  -5  -7  122.69   10.60
  -7   5   7  137.59   12.60
   7   5  -7   95.99   11.60
  -7   5   7  121.89    9.30
   6  -5  -7   35.10    7.30
  -6  -5   7   27.70    7.00
   6  -5  -7   34.20    5.20
  -6   5   7   41.60    6.90
  -6   5   7   35.30    5.10
   6   5  -7   32.50    6.00
   5  -5  -7   33.60    7.20
  -5  -5   7   40.70    8.20
   5  -5  -7   44.90    5.90
   5   5  -7   55.19    6.30
   5   5  -7   39.40    5.20
  -5   5   7   52.49    7.70
   5   5  -7   39.30    6.40
  -5   5   7   49.90    6.00
   4  -5  -7   98.59   11.90
   4   5  -7  117.59   10.90
  -4   5   7  131.19    9.50
   4   5  -7  131.49    9.00
   4   5  -7  105.09   11.80
  -4   5   7  106.19   10.80
   4   5  -7  132.79    9.30
   3  -5  -7   38.40    5.40
   3  -5  -7   46.40    6.40
   3  -5  -7   38.70    7.10
   3   5  -7   36.30    4.90
   3   5  -7   36.80    6.00
  -3   5   7   37.70    5.10
   3   5  -7   34.50    4.70
   3   5  -7   43.20    6.70
   2  -5  -7   23.30    5.30
   2  -5  -7   20.80    4.20
   2  -5  -7   18.40    3.90
  -2   5   7   23.10    4.10
   2   5  -7   14.70    3.90
   2   5  -7   19.20    3.90
   2   5  -7   19.90    3.60
   1  -5  -7   70.39    7.30
   1  -5  -7   74.49    8.20
   1  -5  -7   74.09    9.10
   1   5  -7   73.19    8.20
   1   5  -7   82.29    8.60
   1   5  -7   77.49    7.10
   1   5  -7   67.79    6.40
  -1   5   7   72.79    6.70
   0  -5  -7   -0.40    2.50
   0  -5  -7    2.80    2.30
   0  -5  -7    7.20    2.60
   0   5  -7    5.80    2.40
   0   5   7    4.60    2.00
   0   5  -7    4.40    1.80
   0   5  -7    4.50    2.20
   0   5  -7    2.10    1.70
  -1  -5  -7    2.20    3.10
  -1  -5  -7    6.80    3.00
  -1  -5  -7    5.20    2.40
  -1   5  -7    6.30    2.60
  -1   5  -7    4.80    1.90
   1   5   7    6.30    2.40
  -1   5  -7    6.60    2.70
  -1   5  -7    8.70    2.30
  -2  -5  -7   -0.50    1.30
  -2  -5  -7   -0.40    2.80
  -2  -5  -7    0.00    1.80
   2   5   7    1.30    1.70
  -2   5  -7   -0.30    1.40
  -3  -5  -7    6.70    3.70
  -3  -5  -7    8.00    3.70
  -3   5  -7   12.10    3.60
  -3   5  -7   13.20    3.90
  -4  -5  -7    1.10    3.00
  -4  -5  -7    3.70    2.40
   4  -5   7    5.20    2.80
  -4   5  -7    3.80    2.60
   5  -6  -7  218.68   21.90
   4  -6  -7   51.69    9.40
   4  -6  -7   90.69    8.40
   4  -6  -7   72.89    8.80
   4   6  -7   92.89    7.90
  -4   6   7   74.89    7.70
   4   6  -7   36.30    8.50
   4   6  -7   84.79    7.80
   4   6  -7   58.49    9.00
   3  -6  -7    0.50    2.30
   3  -6  -7    2.50    2.90
   3  -6  -7    1.00    1.90
   3   6  -7    4.30    2.00
   3   6  -7    3.60    2.50
   3   6  -7    5.50    2.20
   3   6  -7    1.60    1.90
  -3   6   7    0.30    1.80
   2  -6  -7   63.09    7.00
   2  -6  -7   58.59    7.40
   2  -6  -7   53.19    8.80
   2   6  -7   60.59    6.30
   2   6  -7   55.39    6.20
   2   6  -7   52.69    7.00
   2   6  -7   58.79    7.70
   1  -6  -7  581.24   30.80
   1  -6  -7  589.64   23.40
   1  -6  -7  498.55   25.90
   1   6  -7  606.84   21.70
   1   6  -7  605.84   27.10
   1   6  -7  599.94   25.50
   0  -6  -7   10.70    3.60
   0  -6  -7    7.80    3.70
   0   6  -7   16.60    4.20
   0   6  -7   12.30    3.60
   0   6  -7   14.60    3.30
   0   6  -7   11.70    2.90
  -1  -6  -7   10.90    3.70
  -1  -6  -7    9.50    4.30
  -1   6  -7   12.90    3.80
  -1   6  -7   12.90    3.60
   2   7  -7   47.80    5.80
   2   7  -7   37.00    5.20
  -8   0   8  582.84   27.60
   8   0  -8  580.94   27.10
   8   0  -8  601.54   22.40
   8   0  -8  588.84   21.50
   7   0  -8    0.20    2.10
  -7   0   8    2.40    2.40
   7   0  -8   -0.20    1.40
   7   0  -8    1.10    1.60
   6   0  -8  111.59   10.50
  -6   0   8  107.39    8.50
   6   0  -8  113.19    8.40
  -6   0   8   94.19    9.90
   5   0  -8   -1.00    1.20
  -5   0   8    2.20    2.60
  -4   0   8 1857.41   49.50
  -4   0   8 1796.62   59.49
   4   0  -8 1799.92   49.00
   4   0  -8 1766.52   58.79
   3   0  -8    0.70    1.90
  -3   0   8    1.00    1.70
  -3   0   8   -1.10    1.30
   3   0  -8    0.40    1.30
   2   0  -8   84.99    8.40
   2   0  -8   84.99    8.50
   2   0  -8   92.49    7.10
  -2   0   8   90.79    7.20
   1   0  -8    1.70    2.10
   1   0  -8   -1.20    1.40
  -1   0   8    1.60    1.60
   1   0  -8   -0.70    1.30
   0   0   8 1512.65   41.40
   0   0  -8 1454.75   49.00
   0   0  -8 1480.35   49.99
   0   0  -8 1487.25   41.10
  -1   0  -8   -0.70    1.80
   1   0   8    1.50    1.70
  -1   0  -8   -1.00    1.10
  -2   0  -8   52.29    6.90
   2   0   8   56.19    7.60
  -2   0  -8   57.19    5.70
   2   0   8   53.49    5.70
   3   0   8    1.00    1.70
   3   0   8   -0.60    1.70
  -3   0  -8   -0.80    1.30
  -3   0  -8   -0.80    1.50
  -4   0  -8 2459.35   64.09
  -4   0  -8 2536.05   78.49
   4   0   8 2513.35   65.89
   4   0   8 2489.95   78.19
   9  -1  -8   39.50    5.40
   8  -1  -8  271.57   13.80
  -8  -1   8  291.37   19.00
   8  -1  -8  299.47   19.20
   8   1  -8  274.87   18.00
  -8   1   8  290.87   18.80
   8   1  -8  295.97   14.50
   8   1  -8  305.97   14.20
  -7  -1   8    2.60    2.40
   7  -1  -8    1.60    2.20
   7  -1  -8    2.00    1.90
   7   1  -8    3.80    2.00
  -7   1   8    2.30    2.00
  -7   1   8    4.50    2.00
   7   1  -8    4.90    2.90
   7   1  -8    1.20    1.60
  -6  -1   8  257.07   16.30
   6  -1  -8  288.17   13.30
   6  -1  -8  284.57   17.00
  -6   1   8  256.77   17.00
  -6   1   8  278.37   13.60
   6   1  -8  282.57   13.30
   6   1  -8  264.77   13.20
   6   1  -8  285.57   16.70
   5  -1  -8   22.90    4.10
  -5  -1   8   27.10    5.30
  -5  -1   8   23.90    4.00
  -5   1   8   27.00    5.00
  -5   1   8   25.40    5.70
  -4  -1   8   83.79    7.10
  -4  -1   8   70.79    8.40
   4  -1  -8   86.79    7.20
   4  -1  -8   79.49    8.60
  -4   1   8   81.09    8.80
   4   1  -8   84.09    8.70
  -4   1   8   92.19    7.50
   4   1  -8   73.79    6.70
   3  -1  -8  145.69   10.90
  -3  -1   8  167.98   12.80
   3  -1  -8  151.58    9.50
  -3  -1   8  156.28    9.50
  -3   1   8  157.48    9.90
   3   1  -8  155.18    9.40
   3   1  -8  157.18   11.40
  -3   1   8  134.39   11.30
   2  -1  -8   59.19    7.30
  -2  -1   8   72.19    6.80
   2  -1  -8   66.39    6.40
   2  -1  -8   76.59    8.00
   2   1  -8   58.99    7.00
  -2   1   8   75.69    6.70
   2   1  -8   64.59    6.10
   2   1  -8   66.19    7.40
   1  -1  -8   60.59    7.30
   1  -1  -8   73.09    7.60
   1  -1  -8   67.79    6.20
   1   1  -8   82.69    8.00
  -1   1   8   60.59    6.20
   1   1  -8   60.29    7.30
   1   1  -8   63.89    5.80
   0  -1  -8   69.59    8.00
   0  -1  -8   57.69    7.10
   0  -1   8   54.79    5.80
   0  -1  -8   56.99    5.90
   0   1   8   72.79    6.50
   0   1  -8   70.79    7.80
   0   1  -8   59.79    5.70
   0   1  -8   62.89    7.20
   1  -1   8   34.10    4.50
  -1  -1  -8   35.20    4.50
  -1  -1  -8   32.00    5.40
  -1   1  -8   34.50    4.30
   1   1   8   24.20    4.10
  -1   1  -8   33.30    5.50
  -2  -1  -8    4.80    2.10
  -2  -1  -8    2.40    2.00
   2  -1   8    0.20    1.30
   2  -1   8    0.70    2.20
  -2   1  -8    1.20    2.20
   2   1   8    2.60    2.20
   2   1   8    1.40    1.60
  -2   1  -8    2.60    1.80
   3  -1   8    7.60    2.30
  -3  -1  -8    6.70    2.90
   3  -1   8    9.00    3.10
  -3  -1  -8    6.70    2.30
  -3   1  -8    3.20    2.40
  -3   1  -8    5.20    2.20
   3   1   8    6.20    2.70
   3   1   8    4.40    2.50
  -4  -1  -8    8.40    2.50
  -4  -1  -8   13.30    3.90
   4  -1   8    6.60    2.90
   4   1   8   11.60    3.40
  -4   1  -8    8.70    2.00
  -4   1  -8    8.40    3.10
   4   1   8    6.90    3.10
   5   1   8    6.70    3.00
   9  -2  -8   11.70    3.40
   8  -2  -8   36.30    5.40
  -8  -2   8   14.00    4.60
   8   2  -8   28.20    4.60
  -8   2   8   30.50    4.80
   8   2  -8   12.10    5.10
  -8   2   8   18.50    5.50
   7  -2  -8    4.70    2.30
   7  -2  -8    4.20    2.80
  -7  -2   8    4.80    3.00
  -7   2   8    3.10    2.00
  -7   2   8    4.90    3.00
   7   2  -8    3.90    2.60
   7   2  -8    9.90    2.70
   7   2  -8    6.30    2.50
   6  -2  -8 1287.07   46.70
  -6  -2   8 1327.17   48.30
   6  -2  -8 1295.57   38.70
   6   2  -8 1289.07   38.20
  -6   2   8 1301.07   38.60
   6   2  -8 1280.47   46.80
  -6   2   8 1330.87   47.50
   6   2  -8 1298.57   38.00
   5  -2  -8    2.40    2.10
   5  -2  -8    2.70    2.30
   5   2  -8    6.30    2.20
  -5   2   8    4.20    2.00
   5   2  -8    4.50    2.00
   5   2  -8    4.70    2.50
   4  -2  -8  184.38   10.70
   4  -2  -8  164.98   12.70
  -4  -2   8  176.28   13.20
   4   2  -8  189.88   10.50
  -4   2   8  163.58   12.90
   4   2  -8  160.88   12.20
  -3  -2   8    0.20    1.80
   3  -2  -8    0.80    1.70
   3  -2  -8   -1.00    1.40
  -3   2   8    1.90    2.00
   3   2  -8    0.60    1.40
   3   2  -8   -0.80    1.10
  -3   2   8    0.30    1.80
   3   2  -8    3.80    2.40
   2  -2  -8 1057.99   39.10
   2  -2  -8 1069.39   39.10
  -2  -2   8 1094.49   31.90
   2  -2  -8 1100.19   33.10
  -2   2   8 1101.89   32.70
   2   2  -8 1059.49   39.30
   2   2  -8 1044.80   31.70
   2   2  -8 1066.79   39.30
   1  -2  -8   13.80    4.00
   1  -2  -8   11.10    3.40
   1  -2  -8    5.60    2.30
  -1  -2   8   14.70    3.00
   1   2  -8    7.70    2.30
   1   2  -8   10.40    3.30
  -1   2   8   10.10    2.80
   1   2  -8   12.30    3.50
   0  -2   8   -0.40    1.50
   0  -2  -8    1.60    2.20
   0  -2  -8   -0.40    1.60
   0  -2  -8   -0.20    1.40
   0   2   8    0.40    1.70
   0   2  -8    0.80    1.90
   0   2  -8    0.60    1.40
   0   2  -8    1.00    1.50
   1  -2   8   20.60    3.50
  -1  -2  -8   24.30    4.70
  -1  -2  -8   26.20    4.10
  -1   2  -8   20.40    5.10
  -1   2  -8   26.00    3.70
  -1   2  -8   18.20    4.30
  -2  -2  -8 2387.16   62.29
   2  -2   8 2333.97   60.69
  -2  -2  -8 2412.16   74.09
  -2  -2  -8 2367.56   75.79
  -2   2  -8 2370.96   73.59
  -2   2  -8 2385.56   74.89
   2   2   8 2370.66   63.09
   3  -2   8   22.20    4.90
  -3  -2  -8   19.70    4.70
  -3  -2  -8   25.50    4.70
  -3   2  -8   26.80    5.00
   3   2   8   25.70    4.80
  -3   2  -8   19.60    2.90
  -3   2  -8   27.20    3.10
  -4  -2  -8    7.00    2.40
  -4  -2  -8    5.00    2.80
   4  -2   8    5.60    2.90
   4   2   8   10.40    3.60
   4   2   8   11.80    3.30
  -4   2  -8    8.60    3.00
  -5  -2  -8    0.30    1.80
   5   2   8    6.50    2.90
   8  -3  -8  170.68   11.70
  -8   3   8  209.38   13.00
   7  -3  -8   65.59    9.20
  -7  -3   8   82.09   11.10
   7  -3  -8   73.09    7.30
   7   3  -8   69.19    8.80
  -7   3   8   81.39    7.40
  -7   3   8   89.29   10.20
   7   3  -8   69.29    7.40
   7   3  -8   86.19    7.40
   6  -3  -8   84.09    9.60
   6  -3  -8   92.99    8.40
  -6  -3   8   86.99   11.10
   6   3  -8   97.89    8.00
  -6   3   8   86.49    9.70
   6   3  -8   96.09   10.00
  -6   3   8   99.79    8.20
   6   3  -8   95.89    7.70
   5  -3  -8   64.09    8.40
   5  -3  -8   84.99    7.60
   5   3  -8   82.59    7.20
   5   3  -8   69.19    8.40
   5   3  -8   79.79    7.30
  -5   3   8   68.69    6.90
   4  -3  -8   67.59    6.90
   4  -3  -8   75.29    8.80
  -4  -3   8   73.99    9.20
   4   3  -8   78.39    6.80
   4   3  -8   71.69    8.30
  -4   3   8   73.19    8.70
  -4   3   8   80.39    7.30
   3  -3  -8   39.10    6.40
   3  -3  -8   41.60    6.80
   3  -3  -8   34.00    5.30
  -3   3   8   36.50    5.00
   3   3  -8   44.90    6.60
   3   3  -8   41.20    4.90
   3   3  -8   44.40    5.10
   3   3  -8   41.10    6.00
   2  -3  -8  120.89   11.00
   2  -3  -8  127.79   10.90
  -2   3   8  120.39    8.90
   2   3  -8  111.69    7.90
   2   3  -8  116.39   10.50
   2   3  -8  109.59    7.80
   2   3  -8  123.99   10.10
   1  -3  -8   15.00    4.10
   1  -3  -8   28.80    5.60
  -1   3   8   17.90    3.70
   1   3  -8   20.30    4.20
   1   3  -8   15.10    3.00
   1   3  -8   22.50    4.70
   1   3  -8   14.80    2.80
   0  -3  -8   19.30    4.00
   0  -3  -8   14.10    4.00
   0  -3  -8   21.00    4.50
   0   3  -8   17.60    3.10
   0   3  -8   16.70    4.10
   0   3  -8   22.20    3.50
   0   3   8   24.10    4.10
   0   3  -8   21.40    4.50
  -1  -3  -8    2.10    1.90
  -1  -3  -8    1.60    2.10
   1   3   8    0.40    1.70
  -1   3  -8    1.90    1.40
  -1   3  -8   -0.30    1.40
  -1   3  -8    0.50    2.60
  -2  -3  -8    8.40    2.60
  -2  -3  -8    9.60    4.40
  -2  -3  -8    4.40    2.50
  -2   3  -8    7.20    1.90
   2   3   8    6.10    2.50
  -2   3  -8    6.80    1.80
  -2   3  -8    6.70    3.00
  -2   3  -8    8.20    2.90
  -3  -3  -8    2.70    2.40
  -3  -3  -8    2.20    1.80
   3  -3   8    4.20    2.80
   3   3   8    0.50    1.60
   3   3   8    4.30    2.50
  -3   3  -8    2.70    2.10
  -4  -3  -8    9.80    3.60
  -4  -3  -8   12.00    3.20
   4   3   8   15.60    3.70
   4   3   8   12.80    3.80
  -4   3  -8   13.00    3.60
  -5  -3  -8    6.00    2.40
   5   3   8    4.40    2.40
   7  -4  -8    7.10    2.80
   7  -4  -8    5.20    3.10
  -7  -4   8    1.70    3.50
  -7   4   8    6.70    2.40
  -7   4   8    7.50    3.20
   7   4  -8    4.20    3.00
   6  -4  -8   34.10    5.30
  -6  -4   8   25.10    6.30
   6  -4  -8   23.00    5.70
  -6   4   8   23.80    4.20
  -6   4   8   26.40    5.50
   6   4  -8   36.80    5.10
   6   4  -8   28.40    4.60
   6   4  -8   32.60    6.00
   5  -4  -8    6.70    2.50
  -5  -4   8    2.60    3.30
   5  -4  -8    5.70    3.40
   5   4  -8   10.90    3.50
   5   4  -8    5.60    2.50
  -5   4   8    8.70    3.70
  -5   4   8    9.10    2.90
   5   4  -8    6.00    2.30
   4  -4  -8  926.11   30.30
  -4  -4   8  908.01   37.40
   4  -4  -8  856.11   39.10
  -4   4   8  870.01   36.50
   4   4  -8  908.01   29.10
  -4   4   8  912.01   29.60
   4   4  -8  913.71   28.70
   3  -4  -8   46.70    6.60
   3  -4  -8   45.50    7.40
   3  -4  -8   51.79    6.10
   3   4  -8   49.99    7.40
  -3   4   8   48.50    5.80
   3   4  -8   65.59    7.60
   3   4  -8   45.90    5.50
   2  -4  -8   46.10    5.80
   2  -4  -8   46.90    6.70
   2  -4  -8   59.89    8.20
   2   4  -8   50.49    7.00
  -2   4   8   45.60    5.20
   2   4  -8   55.19    7.20
   2   4  -8   49.70    5.50
   2   4  -8   44.70    5.30
   1  -4  -8   19.50    4.40
   1  -4  -8   20.00    3.90
   1  -4  -8   13.60    4.20
   1   4  -8   16.90    3.20
   1   4  -8   20.10    4.60
   1   4  -8   15.70    3.10
   1   4  -8   16.20    4.20
  -1   4   8   14.40    3.30
   0  -4  -8 1061.99   32.90
   0  -4  -8 1025.30   39.80
   0  -4  -8 1028.30   38.80
   0   4   8 1034.40   32.70
   0   4  -8 1033.60   31.20
   0   4  -8 1048.70   38.40
   0   4  -8 1034.50   31.20
  -1  -4  -8   30.50    4.70
  -1  -4  -8   18.70    5.00
  -1   4  -8   30.20    4.00
  -1   4  -8   24.10    3.60
  -1   4  -8   25.90    5.00
   1   4   8   23.60    4.00
  -1   4  -8   18.10    4.60
  -2  -4  -8   12.80    4.20
  -2  -4  -8   17.50    3.60
  -2  -4  -8   20.90    5.00
  -2   4  -8   19.10    4.40
  -2   4  -8   18.60    4.60
   2   4   8   22.70    4.50
  -3  -4  -8   56.19    7.90
  -3  -4  -8   29.10    6.50
  -3  -4  -8   67.89    7.00
  -3   4  -8   71.89    8.90
  -3   4  -8   58.79    7.40
   3   4   8   62.99    6.70
  -4  -4  -8  589.64   29.80
  -7  -5   8    6.10    4.60
   7  -5  -8    7.50    4.60
  -7   5   8   17.80    4.80
   7   5  -8   15.40    4.30
   6  -5  -8  104.89    9.30
   6  -5  -8   70.89   12.10
  -6  -5   8   80.39   11.90
  -6   5   8   87.09   10.20
   6   5  -8   87.29    9.80
   5  -5  -8   22.70    6.20
  -5  -5   8   19.30    5.80
   5  -5  -8   24.40    4.50
  -5   5   8   22.80    4.30
   5   5  -8   31.70    4.70
   5   5  -8   24.70    5.30
  -5   5   8   27.10    5.80
   4  -5  -8   32.60    5.20
   4  -5  -8   34.20    6.20
  -4   5   8   24.50    4.30
   4   5  -8   34.90    5.10
   4   5  -8   32.90    6.50
   4   5  -8   36.80    5.10
   3  -5  -8   39.90    7.70
   3  -5  -8   41.00    5.60
   3  -5  -8   35.40    6.20
  -3   5   8   48.80    5.80
   3   5  -8   32.30    4.90
   3   5  -8   39.20    6.10
   3   5  -8   39.10    6.50
   3   5  -8   35.10    5.00
   2  -5  -8    0.00    1.60
   2  -5  -8    2.30    2.50
   2  -5  -8    3.90    3.40
   2   5  -8    4.50    2.50
   2   5  -8    3.40    1.70
   2   5  -8    0.80    2.20
   2   5  -8    3.30    1.90
  -2   5   8    5.80    2.30
   1  -5  -8    6.20    2.90
   1  -5  -8    8.50    3.50
   1  -5  -8    8.70    2.70
   1   5  -8    9.00    2.40
   1   5  -8   10.40    3.40
   1   5  -8    7.90    3.20
  -1   5   8    3.10    2.10
   1   5  -8    6.00    2.20
   0  -5  -8   74.39    7.30
   0  -5  -8   68.89    8.70
   0  -5  -8   64.39    9.40
   0   5  -8   95.49    7.70
   0   5   8   67.29    7.20
   0   5  -8   69.49    9.50
   0   5  -8   84.09    7.10
   0   5  -8   80.29    8.80
  -1  -5  -8    5.30    3.30
  -1   5  -8    7.30    3.00
  -1   5  -8    4.40    2.60
  -2  -5  -8    8.20    3.40
  -2  -5  -8   -1.30    2.80
  -2   5  -8   15.50    4.20
  -2   5  -8   13.50    3.80
  -3  -5  -8    0.60    2.30
  -3  -5  -8    0.50    2.20
  -3   5  -8    3.20    2.30
  -3   5  -8   -0.70    2.00
   3  -6  -8   -0.20    2.60
   3  -6  -8    1.60    2.10
   3   6  -8    1.50    1.40
   3   6  -8    0.30    1.60
   2  -6  -8  349.17   26.40
   2  -6  -8  350.16   22.30
   2   6  -8  446.96   18.10
   2   6  -8  443.16   17.60
   1  -6  -8   36.90    7.10
   1  -6  -8   25.60    8.60
   1   6  -8   77.29    7.20
   1   6  -8   68.49    7.00
   8   0  -9    0.90    1.70
  -7   0   9   45.70    7.50
   7   0  -9   39.30    6.60
  -7   0   9   49.80    6.00
   7   0  -9   46.00    5.40
  -6   0   9   -0.20    1.60
  -6   0   9    2.00    2.30
   6   0  -9    0.50    1.40
   6   0  -9    0.40    1.80
   5   0  -9  387.36   15.20
  -5   0   9  331.07   21.00
  -5   0   9  330.97   15.80
   5   0  -9  365.06   19.00
   4   0  -9    1.10    1.90
  -4   0   9    1.60    1.70
  -4   0   9    1.90    2.30
   3   0  -9  101.29    7.90
   3   0  -9  108.69   10.10
   2   0  -9   -1.10    1.40
   2   0  -9    1.90    1.90
  -2   0   9   -0.50    1.80
   1   0  -9 2775.72   84.89
   1   0  -9 2770.72   70.79
   0   0  -9    1.10    2.10
   0   0  -9   -0.50    1.30
   0   0   9   -2.40    1.50
   0   0  -9    0.90    1.80
  -1   0  -9   28.80    4.10
  -1   0  -9   18.40    4.40
  -1   0  -9   30.60    5.50
   1   0   9   20.10   22.10
  -2   0  -9    0.40    1.50
  -2   0  -9   -0.40    1.90
   2   0   9   -1.50    1.50
  -2   0  -9   -1.70    2.00
   3   0   9 1396.56   42.00
  -3   0  -9 1407.56   41.00
   3   0   9 1443.26   50.39
  -3   0  -9 1417.56   49.60
   4   0   9    1.10    1.70
   8  -1  -9   18.50    3.80
   7  -1  -9   91.29   10.30
  -7  -1   9   98.09   10.80
   7  -1  -9   98.89    8.30
  -7   1   9  108.89    8.80
   7   1  -9  113.59    8.60
  -7   1   9  104.39   10.60
   7   1  -9   86.19    9.90
   7   1  -9  108.89    8.60
   6  -1  -9   27.30    4.50
   6  -1  -9   27.30    5.40
  -6  -1   9   25.60    5.50
   6   1  -9   26.90    4.30
   6   1  -9   27.30    5.40
  -6   1   9   29.50    5.70
  -6   1   9   31.80    4.80
   6   1  -9   31.60    4.40
  -5  -1   9  107.69   10.90
   5  -1  -9  132.39    9.40
  -5  -1   9  114.39    8.80
   5  -1  -9  120.69   11.00
  -5   1   9  121.29   11.60
   5   1  -9  133.59   11.40
  -5   1   9  124.19    9.40
   5   1  -9  123.89    8.70
   4  -1  -9   57.79    7.10
  -4  -1   9   43.00    7.00
  -4  -1   9   47.10    5.40
   4  -1  -9   43.40    5.50
  -4   1   9   38.40    6.90
   4   1  -9   61.89    7.80
  -4   1   9   47.50    5.80
   3  -1  -9  108.49   10.30
  -3  -1   9   80.79    9.40
   3   1  -9   96.09    9.40
   3   1  -9   98.79    7.80
  -3   1   9  100.49    8.40
  -2  -1   9   16.40    3.40
   2  -1  -9   25.30    3.90
   2  -1  -9   22.70    5.00
   2   1  -9   21.90    4.80
   2   1  -9   19.10    3.50
   2   1  -9   17.00    4.70
   1  -1  -9   75.39    7.00
   1  -1  -9   82.39    8.90
  -1  -1   9   87.29    7.30
   1   1  -9   87.29    9.40
   1   1  -9   88.59    7.30
  -1   1   9   99.69    8.00
   0  -1   9   14.00    3.40
   0  -1  -9   19.10    4.40
   0  -1  -9   24.80    4.80
   0  -1  -9   21.60    3.80
   0   1  -9   20.70    3.60
   0   1  -9   20.00    4.10
   0   1  -9   23.00    4.70
   0   1   9   20.20    3.90
  -1  -1  -9   14.70    4.20
   1  -1   9   14.90    3.50
  -1  -1  -9   18.00    4.30
  -1  -1  -9   12.30    3.00
  -1   1  -9   18.00    4.20
   1   1   9   16.80    3.60
  -1   1  -9   16.40    4.40
  -1   1  -9   11.20    2.80
  -2  -1  -9   45.50    5.70
  -2  -1  -9   47.10    7.20
   2  -1   9   57.79    6.40
  -2  -1  -9   49.40    7.20
   2   1   9   49.10    6.00
  -2   1  -9   55.09    5.70
  -2   1  -9   52.99    7.60
  -2   1  -9   50.19    7.20
   3  -1   9    3.10    2.90
  -3  -1  -9    0.90    2.30
  -3  -1  -9    2.90    2.00
   3  -1   9    2.50    1.80
  -3   1  -9    1.70    2.30
  -3   1  -9    2.10    1.90
   3   1   9    3.70    2.60
  -4  -1  -9   15.20    3.40
  -7  -2   9  243.98   17.30
   7  -2  -9  265.57   13.60
   7  -2  -9  231.28   16.90
  -7   2   9  289.67   14.50
   7   2  -9  254.87   13.20
  -7   2   9  275.47   19.10
   6  -2  -9    7.60    2.60
   6  -2  -9    4.70    2.60
  -6  -2   9    5.30    3.10
  -6   2   9    8.50    3.50
   6   2  -9    7.00    2.60
   6   2  -9    6.50    2.90
  -6   2   9    6.30    2.40
   6   2  -9    5.40    2.20
  -5  -2   9   66.89    9.00
   5  -2  -9   91.29    8.00
   5  -2  -9   83.39    9.40
  -5   2   9   73.59    7.20
  -5   2   9   79.49    9.30
   5   2  -9   85.19    7.40
   5   2  -9   88.79    9.20
   5   2  -9   89.89    7.10
   4  -2  -9    8.70    3.20
  -4  -2   9    5.60    2.90
   4  -2  -9   12.60    3.20
   4   2  -9    8.10    2.50
  -4   2   9    8.60    2.80
   4   2  -9   11.80    2.90
   4   2  -9    8.30    3.00
  -4   2   9   10.90    3.70
   3  -2  -9 1184.08   42.70
   3  -2  -9 1183.58   35.50
   3   2  -9 1178.38   34.80
   3   2  -9 1164.38   42.30
  -3   2   9 1190.98   35.50
   2  -2  -9   10.70    2.70
   2  -2  -9   12.90    3.90
  -2  -2   9   16.50    3.40
   2   2  -9    7.90    3.40
   2   2  -9   12.50    2.80
  -2   2   9    9.60    2.90
  -1  -2   9   36.30    4.90
   1  -2  -9   31.60    5.70
   1  -2  -9   27.50    4.80
   1   2  -9   32.00    5.90
  -1   2   9   37.10    5.20
   1   2  -9   30.30    4.30
   0  -2  -9   15.20    4.00
   0  -2  -9   18.80    4.60
   0  -2   9   15.10    3.20
   0  -2  -9   18.00    3.80
   0   2   9   15.40    3.50
   0   2  -9   18.00    4.30
   0   2  -9   19.50    3.30
   0   2  -9   12.80    4.00
  -1  -2  -9 1793.72   60.89
   1  -2   9 1841.22   49.50
  -1  -2  -9 1768.82   59.19
  -1  -2  -9 1780.72   49.80
  -1   2  -9 1801.42   59.09
  -1   2  -9 1822.62   48.90
   1   2   9 1855.11   50.49
  -1   2  -9 1860.91   60.19
  -2  -2  -9   36.80    6.10
  -2  -2  -9   41.10    5.40
   2  -2   9   39.90    4.90
  -2  -2  -9   33.10    6.30
  -2   2  -9   37.90    6.20
  -2   2  -9   36.80    5.90
   2   2   9   41.40    5.80
  -2   2  -9   41.90    4.80
  -3  -2  -9   41.80    5.40
  -3  -2  -9   22.90    9.80
  -3  -2  -9   29.00    5.60
   3   2   9   43.30    5.90
  -3   2  -9   38.20    6.10
  -4  -2  -9   12.30    3.10
   4   2   9   14.20    3.70
  -7  -3   9   68.39    9.90
   7  -3  -9   64.49    6.90
   7  -3  -9   58.59    8.60
   7   3  -9   64.59    8.80
  -7   3   9   85.39   10.50
  -6  -3   9    4.60    2.90
   6  -3  -9    1.20    2.70
   6  -3  -9    9.30    3.00
   6   3  -9    3.10    2.10
   6   3  -9    1.20    2.40
   6   3  -9   10.40    2.80
  -6   3   9    7.50    3.20
  -5  -3   9   95.59   11.40
   5  -3  -9  116.69   11.70
   5  -3  -9  134.69    9.70
  -5   3   9  109.29   11.20
   5   3  -9  134.99    9.40
   5   3  -9  130.69   11.30
  -5   3   9  107.19    9.00
   5   3  -9  126.69    9.20
   4  -3  -9    4.00    2.40
   4  -3  -9    5.30    3.00
  -4  -3   9   10.30    3.80
  -4   3   9    6.10    3.20
   4   3  -9    1.80    2.20
   4   3  -9    4.10    2.20
  -4   3   9    7.40    2.60
   4   3  -9    5.50    2.20
   3  -3  -9   90.09    7.90
   3  -3  -9   90.49    9.80
   3   3  -9   81.79    6.90
  -3   3   9   80.39    7.60
   3   3  -9   85.09    9.00
   3   3  -9   73.09    7.00
   3   3  -9   70.69    9.10
   2  -3  -9   16.90    3.50
   2  -3  -9   17.70    4.60
   2   3  -9   11.00    2.70
   2   3  -9   18.20    3.50
  -2   3   9    2.80    2.00
   2   3  -9   13.00    3.80
   1  -3  -9   17.20    3.50
   1  -3  -9   21.00    5.20
   1  -3  -9   14.30   22.30
   1   3  -9   16.90    3.30
   1   3  -9   22.40    3.70
  -1   3   9   21.00    4.00
   1   3  -9   22.00    4.50
   1   3  -9   23.00    4.70
   0  -3  -9   12.90    3.30
   0  -3  -9   16.80    4.30
   0  -3  -9   16.10    4.40
   0   3  -9   15.10    4.00
   0   3   9   11.70    3.00
   0   3  -9   20.80    3.70
   0   3  -9   13.00    2.80
   0   3  -9   15.30    4.20
  -1  -3  -9   31.10    4.80
  -1  -3  -9   34.40    6.40
  -1  -3  -9   39.50    6.50
   1   3   9   42.70    5.50
  -1   3  -9   42.30    4.90
  -1   3  -9   44.90    6.60
  -1   3  -9   41.80    4.70
  -1   3  -9   38.20    6.20
  -2  -3  -9   11.60    3.90
  -2  -3  -9   12.30    3.80
  -2  -3  -9   15.50    3.50
  -2   3  -9   14.60    3.90
  -2   3  -9   19.90    4.70
   2   3   9   14.80    3.60
  -3  -3  -9   10.80    3.60
  -3  -3  -9    9.70    2.70
   3   3   9    9.80    3.10
  -4  -3  -9   16.90    3.70
  -7  -4   9   37.40    8.30
  -7   4   9   56.09    8.20
  -6  -4   9    4.10    3.10
   6  -4  -9    5.50    3.60
   6  -4  -9    5.20    2.50
   6   4  -9   10.10    3.60
  -6   4   9    5.90    3.20
   5  -4  -9  345.87   16.80
   5  -4  -9  301.97   21.30
  -5  -4   9  320.17   21.30
   5   4  -9  338.47   19.40
  -5   4   9  310.07   20.40
   5   4  -9  377.36   16.40
   5   4  -9  374.96   16.50
  -5   4   9  330.87   16.30
   4  -4  -9    9.30    2.80
   4  -4  -9    2.90    2.60
   4  -4  -9    4.00    3.30
  -4   4   9   10.60    3.20
   4   4  -9    7.40    3.10
   4   4  -9   10.30    2.90
   4   4  -9    5.00    2.60
   4   4  -9   12.00    2.90
   3  -4  -9   41.50    5.70
   3  -4  -9   40.00    6.70
   3  -4  -9   46.60    7.30
   3   4  -9   36.70    4.80
   3   4  -9   38.80    6.40
  -3   4   9   37.90    5.20
   3   4  -9   36.00    4.80
   3   4  -9   43.20    7.00
   2  -4  -9   56.09    6.50
   2  -4  -9   51.79    7.90
   2  -4  -9   49.80    7.20
   2   4  -9   53.19    7.30
  -2   4   9   61.19    6.40
   2   4  -9   53.89    7.50
   2   4  -9   50.69    5.60
   1  -4  -9 1279.97   48.60
   1  -4  -9 1296.27   39.40
   1  -4  -9 1287.97   45.90
  -1   4   9 1297.17   39.10
   1   4  -9 1290.27   38.10
   1   4  -9 1345.17   38.90
   1   4  -9 1304.67   45.80
   1   4  -9 1329.67   46.70
   0  -4  -9   80.19    9.30
   0  -4  -9   85.09    8.00
   0  -4  -9   55.99    8.30
   0   4   9   98.19    8.30
   0   4  -9   83.19    9.00
   0   4  -9   84.99    9.30
   0   4  -9   88.59    7.10
   0   4  -9   79.49    7.20
  -1  -4  -9    3.00    2.70
  -1  -4  -9    4.80    2.80
  -1  -4  -9    5.80    2.60
  -1   4  -9    3.00    2.30
  -1   4  -9    5.30    2.80
   1   4   9    3.80    2.30
  -1   4  -9    3.80    2.10
  -1   4  -9    6.40    2.20
  -2  -4  -9   17.80    5.00
  -2  -4  -9   36.90    6.70
  -2   4  -9   35.60    6.20
  -2   4  -9   36.10    6.20
   6  -5  -9    4.90    4.40
  -6  -5   9    6.30    4.50
   6   5  -9    9.90    3.80
  -6   5   9    9.90    4.00
   5  -5  -9   32.60    7.80
   5  -5  -9   34.50    6.80
   5   5  -9   27.20    6.70
   5   5  -9   38.90    6.80
   4  -5  -9   12.20    5.00
   4  -5  -9   19.60    5.00
   4   5  -9   29.90    4.50
   4   5  -9   31.70    5.90
   4   5  -9   27.60    6.30
   4   5  -9   33.40    4.80
   3  -5  -9   73.69   10.40
   3  -5  -9   62.59    8.30
   3   5  -9   80.49    7.40
   3   5  -9   74.79    9.40
   3   5  -9   80.59    9.40
   3   5  -9   82.79    7.60
   2  -5  -9    2.80    2.40
   2  -5  -9    3.60    3.10
   2   5  -9    1.50    1.80
   2   5  -9   -1.10    1.50
   2   5  -9    1.10    1.50
   2   5  -9    1.70    1.40
   1  -5  -9   71.39   10.60
   1  -5  -9   94.79   10.60
   1   5  -9  102.19   10.50
   1   5  -9  105.79    8.60
   1   5  -9   95.39   10.40
   0  -5  -9    0.20    2.00
   0  -5  -9    1.20    2.50
   0   5  -9    1.20    1.60
   0   5  -9    1.60    2.00
  -1  -5  -9    0.60    2.50
  -1  -5  -9    3.60    2.70
  -1   5  -9    2.00    2.00
  -1   5  -9    1.60    1.80
  -2  -5  -9   -1.40    2.80
  -2  -5  -9    5.00    3.40
  -2   5  -9   13.00    3.90
   3   6  -9  322.97   18.50
   2   6  -9   17.20    3.70
   2   6  -9   35.30    5.00
  -6   0  10  492.75   25.60
  -6   0  10  539.05   20.20
   6   0 -10  462.35   23.90
   6   0 -10  526.65   19.80
  -5   0  10    2.00    2.20
  -5   0  10    0.10    1.90
   5   0 -10   -0.60    1.70
   5   0 -10    0.60    1.90
  -4   0  10    8.10    3.30
  -4   0  10    6.10    2.40
   4   0 -10    6.00    3.00
   4   0 -10    7.30    2.60
  -3   0  10    0.70    1.60
   3   0 -10   -0.30    1.60
   3   0 -10    2.00    1.80
   3   0 -10   -0.70    1.50
   2   0 -10 1488.55   50.49
  -2   0  10 1461.75   43.20
   2   0 -10 1452.85   50.39
   2   0 -10 1477.65   42.50
  -1   0  10   -0.80    1.60
   1   0 -10   -0.10    1.50
   1   0 -10    0.20    1.90
   0   0 -10   71.99    8.80
   0   0 -10   64.69    8.10
   0   0 -10   64.49    6.40
  -1   0 -10   -0.90    1.90
  -1   0 -10    1.90    2.20
  -1   0 -10    1.30    2.10
  -2   0 -10 1065.89   39.50
   2   0  10  994.60   35.20
  -2   0 -10 1081.09   33.00
   3   0  10    0.10    1.70
   6  -1 -10   80.49    9.60
   6  -1 -10   93.19    7.90
  -6  -1  10   91.99   10.30
   6   1 -10   91.99    8.20
   6   1 -10   95.89    8.10
  -6   1  10   88.49    7.90
  -6   1  10   68.09    9.10
   6   1 -10   72.99    9.10
  -5  -1  10   12.50    3.40
   5  -1 -10   13.00    3.30
  -5  -1  10    8.00    3.60
   5  -1 -10    6.40    3.00
   5   1 -10    7.00    2.60
  -5   1  10   13.60    4.10
   5   1 -10   14.40    4.10
  -5   1  10   12.90    3.30
  -4  -1  10  137.59    9.30
  -4  -1  10  118.09   11.70
   4  -1 -10  137.29   12.10
   4  -1 -10  132.59    9.20
   4   1 -10  140.99    9.20
   4   1 -10  130.79   11.70
  -4   1  10  141.19   10.10
  -4   1  10  130.09   11.90
   3  -1 -10   51.29    7.10
   3  -1 -10   46.80    5.60
   3  -1 -10   42.40    6.60
  -3  -1  10   41.50    5.40
  -3   1  10   45.20    5.90
   3   1 -10   41.20    6.50
   3   1 -10   42.00    5.20
   3   1 -10   51.19    7.40
  -2  -1  10  100.29    8.40
   2  -1 -10  122.09    9.00
   2  -1 -10  121.59   11.20
   2  -1 -10  107.79   10.60
   2   1 -10  107.59   10.40
  -2   1  10  104.39    8.90
   2   1 -10  108.59   10.80
   1  -1 -10   68.39    6.90
   1  -1 -10   59.49    7.60
   1  -1 -10   65.59    8.20
   1   1 -10   60.69    8.00
   1   1 -10   63.49    6.60
   1   1 -10   67.09    8.20
  -1   1  10   55.89    6.50
   0  -1 -10   45.00    7.10
   0  -1 -10   48.00    5.70
   0  -1 -10   53.79    7.50
   0  -1  10   56.49    6.50
   0   1 -10   52.79    7.30
   0   1 -10   53.89    7.50
   0   1 -10   54.99    6.00
   0   1  10   57.69    6.60
  -1  -1 -10    0.90    1.60
   1  -1  10   -0.90    1.40
  -1  -1 -10    0.50    2.20
  -1  -1 -10    1.70    2.10
  -1   1 -10    1.70    1.80
   1   1  10    2.90    2.00
  -1   1 -10    0.30    2.00
  -1   1 -10    1.00    1.70
  -2  -1 -10    6.30    2.40
  -2  -1 -10    6.70    3.00
   2  -1  10    4.20    2.40
  -2   1 -10    6.70    2.60
  -2   1 -10    3.90    2.50
   2   1  10    6.80    3.10
  -3  -1 -10    1.90    2.00
   3   1  10    1.90    2.30
   6  -2 -10   59.09    6.60
  -6  -2  10   53.29    8.20
   6  -2 -10   47.70    7.50
   6   2 -10   34.50    7.50
   6   2 -10   59.59    6.20
  -6   2  10   45.10    6.70
   5  -2 -10    5.80    2.50
   5  -2 -10   10.80    3.70
  -5  -2  10   12.00    4.10
  -5   2  10   15.30    3.20
   5   2 -10   11.00    2.90
   5   2 -10   11.50    3.60
   5   2 -10   12.20    3.10
  -5   2  10    5.30    3.40
   4  -2 -10  597.44   27.10
   4  -2 -10  612.14   28.50
   4  -2 -10  639.84   22.60
   4   2 -10  577.74   28.10
   4   2 -10  619.14   27.00
  -4   2  10  596.84   23.30
   3  -2 -10    1.50    1.90
   3  -2 -10    3.60    2.50
   3  -2 -10    2.50    2.30
   3   2 -10    2.80    2.20
   3   2 -10    4.70    2.10
  -3   2  10    1.90    2.00
   3   2 -10    2.60    2.30
   3   2 -10    5.60    2.10
  -2  -2  10   53.99    6.30
   2  -2 -10   75.59    7.40
   2  -2 -10   61.99    7.80
   2  -2 -10   65.59    8.20
   2   2 -10   62.49    7.80
  -2   2  10   41.60    5.70
   2   2 -10   62.79    8.10
   1  -2 -10   26.10    5.50
   1  -2 -10   30.90    5.90
   1   2 -10   39.90    6.30
   1   2 -10   26.20    5.30
   1   2 -10   32.10    4.70
  -1   2  10   33.20    5.00
   0  -2  10 1812.82   51.09
   0  -2 -10 1818.62   61.19
   0  -2 -10 1847.82   50.99
   0  -2 -10 1746.93   61.49
   0   2 -10 1868.91   50.59
   0   2 -10 1840.32   60.39
   0   2  10 1857.31   51.79
   0   2 -10 1833.42   60.49
  -1  -2 -10   19.80    3.90
   1  -2  10   13.80    3.40
  -1  -2 -10   18.30    4.40
  -1  -2 -10   20.10    5.00
   1   2  10   26.80    4.50
  -1   2 -10   22.80    5.00
  -1   2 -10   26.40    4.20
  -1   2 -10   19.90    4.50
  -2  -2 -10    3.20    2.20
   2  -2  10    1.10    1.80
   2   2  10    3.30    2.20
  -3  -2 -10    3.50    2.20
   3   2  10    0.80    2.00
   6  -3 -10   38.70    7.20
  -6  -3  10   41.00    7.60
   6   3 -10   30.90    6.60
  -6   3  10   40.20    7.30
   5  -3 -10    7.90    3.80
  -5  -3  10    2.70    2.90
   5  -3 -10    7.50    2.70
  -5   3  10   10.10    3.70
   5   3 -10    3.10    2.80
   4  -3 -10  132.29   12.40
   4  -3 -10  150.98   13.40
   4  -3 -10  147.69   10.70
   4   3 -10  121.29   12.00
  -4   3  10  153.18   10.40
   4   3 -10  126.19    9.20
   4   3 -10  153.38    9.90
   4   3 -10  129.09   11.70
   3  -3 -10   10.20    3.70
   3  -3 -10    8.10    3.60
   3  -3 -10    6.80    2.70
   3   3 -10    8.50    3.30
   3   3 -10    7.20    3.50
   3   3 -10    7.70    2.40
   3   3 -10    8.40    2.40
  -3   3  10    7.00    2.80
   2  -3 -10  152.88   13.40
   2  -3 -10  164.68   11.00
   2  -3 -10  154.98   13.00
   2   3 -10  146.69   10.00
   2   3 -10  162.78   10.30
  -2   3  10  156.18   10.90
   2   3 -10  152.78   12.50
   2   3 -10  171.38   13.20
   1  -3 -10   48.40    5.90
   1  -3 -10   40.80    6.70
   1  -3 -10   40.00    6.40
  -1   3  10   48.10    6.00
   1   3 -10   40.50    5.10
   1   3 -10   42.90    6.80
   1   3 -10   44.70    6.70
   0  -3 -10    8.60    3.70
   0  -3 -10   10.50    3.80
   0  -3 -10    8.20    2.80
   0   3 -10    9.40    2.70
   0   3 -10   10.90    3.40
   0   3 -10    9.90    2.50
   0   3 -10    6.70    3.10
  -1  -3 -10   11.80    3.10
  -1  -3 -10   10.30    3.80
  -1  -3 -10    5.80    3.20
  -1   3 -10   11.50    3.60
  -1   3 -10   10.10    2.90
   1   3  10   12.40    3.40
  -1   3 -10   13.80    3.00
  -1   3 -10   14.20    4.20
  -2  -3 -10    0.50    1.90
  -6  -4  10   59.79   13.80
  -6   4  10  137.29   15.00
   5  -4 -10   16.60    5.20
   5  -4 -10   11.80    4.40
   5   4 -10    9.90    4.20
   5   4 -10   11.90    4.00
   4  -4 -10   22.70    5.70
   4  -4 -10   22.60    5.40
   4   4 -10   24.40    4.30
   4   4 -10   16.50    4.50
   4   4 -10   18.60    4.70
   4   4 -10   22.80    4.00
   3  -4 -10   92.79   11.10
   3  -4 -10   79.59    9.70
   3   4 -10   86.29    9.70
   3   4 -10   79.59    9.70
   3   4 -10   92.19    7.90
   3   4 -10   97.39    8.00
   2  -4 -10  848.82   37.30
   2  -4 -10  859.41   36.40
   2   4 -10  886.21   35.80
   2   4 -10  898.81   29.20
   2   4 -10  893.11   29.50
   2   4 -10  940.91   37.40
   1  -4 -10   19.10    4.80
   1  -4 -10   17.60    4.70
   1   4 -10   18.00    3.50
   1   4 -10   15.60    4.50
   1   4 -10   17.80    4.50
   0  -4 -10   10.80    3.80
   0  -4 -10    4.30    3.60
   0   4 -10   20.20    4.60
   0   4 -10   13.10    3.10
   0   4 -10   12.00    3.60
   0   4 -10   18.10    3.80
  -1  -4 -10   -1.10    4.10
  -1  -4 -10   23.30    5.40
  -1   4 -10   24.90    5.30
   5  -5 -10   -0.30    2.10
   5  -5 -10    1.50    3.20
   5   5 -10    2.90    2.60
   5   5 -10    2.70    2.20
   4  -5 -10   34.70    6.90
   4  -5 -10   24.30    7.10
   4   5 -10   39.70    7.10
   4   5 -10   22.10    6.20
   3  -5 -10   22.60    6.20
   3  -5 -10   20.90    5.20
   3   5 -10   20.00    3.90
   3   5 -10   21.40    5.00
   3   5 -10   19.40    3.80
   3   5 -10   20.90    5.20
   2  -5 -10   24.50    5.50
   2  -5 -10   22.70    6.50
   2   5 -10   34.50    5.00
   2   5 -10   24.70    5.60
   2   5 -10   32.80    6.10
   2   5 -10   33.60    5.00
   1  -5 -10    5.90    3.90
   1  -5 -10    3.60    3.30
   1   5 -10    6.50    3.00
   1   5 -10   13.80    4.10
   0  -5 -10   21.20    6.00
   0  -5 -10   23.90    6.70
   0   5 -10   35.50    6.70
   0   5 -10   26.00    6.10
  -1  -5 -10    6.00    3.40
   5   0 -11   53.29    6.10
  -5   0  11   36.70    7.00
  -5   0  11   36.70    5.60
   4   0 -11    1.10    1.90
   4   0 -11   -0.20    1.40
  -4   0  11    0.10    1.70
   4   0 -11   -1.40    1.90
  -3   0  11 1447.06   42.50
   3   0 -11 1480.15   51.09
   3   0 -11 1432.56   51.29
   3   0 -11 1455.85   41.80
  -2   0  11   -0.60    1.40
   2   0 -11   -0.50    1.60
   2   0 -11    0.70    2.10
   2   0 -11    0.40    1.50
   1   0 -11    3.30    2.50
  -1   0  11    4.10    2.10
   1   0 -11    4.30    2.10
   1   0 -11    4.30    2.50
   0   0  11   -0.80    1.30
   0   0 -11    1.60    1.80
   0   0 -11    0.70    2.10
   1   0  11  503.15   22.60
  -1   0 -11  542.05   20.90
  -2   0 -11    0.50    1.50
   2   0  11    0.30    1.90
  -5  -1  11  132.79   12.00
   5  -1 -11  154.68   10.10
  -5  -1  11  113.19   12.30
   5   1 -11  164.18   10.10
  -5   1  11  133.99   13.40
  -4  -1  11   12.40    3.30
   4  -1 -11   19.10    3.90
   4  -1 -11    9.30    3.60
   4  -1 -11   14.70    4.20
  -4   1  11   16.80    3.70
   4   1 -11   13.40    3.90
   4   1 -11    5.60    3.30
  -3  -1  11  150.58   10.60
   3  -1 -11  135.49   12.50
   3  -1 -11  135.39   12.30
   3  -1 -11  160.18   10.50
  -3   1  11  134.99   10.20
   3   1 -11  144.69   10.10
   3   1 -11  151.78   12.40
   3   1 -11  131.09   12.20
   2  -1 -11   25.90    5.60
  -2  -1  11   26.60    4.80
   2  -1 -11   32.00    4.80
   2  -1 -11   31.50    5.90
   2   1 -11   21.20    5.10
   2   1 -11   39.40    5.40
   2   1 -11   33.60    6.20
   1  -1 -11   68.69    6.90
  -1  -1  11   50.29    6.30
   1  -1 -11   58.09    7.90
   1  -1 -11   49.99    7.30
   1   1 -11   60.09    7.90
   1   1 -11   62.29    6.70
   1   1 -11   56.69    7.80
  -1   1  11   55.39    6.70
   0  -1  11    9.20    3.00
   0  -1 -11    6.50    2.60
   0  -1 -11    5.10    3.10
   0   1 -11    3.10    2.60
   0   1 -11    8.00    2.70
   0   1  11    5.40    2.50
   1  -1  11    8.70    3.00
  -1  -1 -11    7.90    2.70
   1   1  11   12.20    3.50
  -2  -1 -11   11.20    3.30
   2   1  11   17.10    4.20
  -5   2  11  863.91   36.10
   4  -2 -11   18.20    4.40
   4  -2 -11   26.70    4.40
   4  -2 -11   21.90    5.30
   4   2 -11   22.00    3.80
   4   2 -11   19.10    3.70
   4   2 -11   16.20    4.80
   4   2 -11   28.10    5.60
   3  -2 -11    4.50    2.80
   3  -2 -11    2.80    2.50
   3  -2 -11    5.50    2.50
  -3   2  11    8.80    2.80
   3   2 -11    7.50    3.20
   3   2 -11    5.20    3.00
   3   2 -11    4.80    2.10
   3   2 -11    3.90    2.10
  -2  -2  11    2.20    2.00
   2  -2 -11    3.30    2.50
   2  -2 -11    2.20    2.00
   2  -2 -11    3.90    2.40
   2   2 -11    3.50    2.20
   2   2 -11    3.10    2.50
   2   2 -11    2.70    2.30
  -2   2  11    0.60    1.70
   1  -2 -11  670.93   24.30
  -1  -2  11  679.73   24.90
   1  -2 -11  634.94   29.40
   1  -2 -11  625.04   28.90
   1   2 -11  645.34   23.10
  -1   2  11  649.34   25.80
   1   2 -11  563.14   30.00
   1   2 -11  652.23   28.20
   0  -2  11    8.90    3.00
   0  -2 -11    9.60    2.90
   0   2  11    3.40    2.20
  -1  -2 -11   14.00    3.50
   1  -2  11   13.30    3.70
   1   2  11   14.60    3.70
  -2  -2 -11   14.50    3.50
   4  -3 -11    8.40    3.50
   4   3 -11   13.70    3.40
   4   3 -11   11.20    3.80
   3  -3 -11   34.40    6.40
   3  -3 -11   35.70    6.60
   3   3 -11   33.80    4.80
   3   3 -11   57.59    6.20
   3   3 -11   35.10    6.90
   3   3 -11   35.50    6.30
   2  -3 -11   55.69    8.30
   2  -3 -11   49.10    7.40
   2   3 -11   45.40    9.80
   2   3 -11   64.99    6.70
   2   3 -11   66.39    6.90
   2   3 -11   68.39    8.30
   1  -3 -11   27.90    5.50
   1   3 -11   20.70    4.00
   1   3 -11   26.80    5.90
   1   3 -11   26.10    4.30
   3  -4 -11  444.66   24.20
   3   4 -11  445.76   20.70
   3   4 -11  411.46   25.70
   2  -4 -11   47.10    7.60
   2   4 -11   51.29    6.00
   2   4 -11   60.09    6.60
   3   0 -12    1.60    1.50
  -2   0  12   36.40    5.60
   2   0 -12   40.40    5.50
   1   0 -12    1.50    1.70
  -1   0  12   -1.90    1.50
   0   0 -12  353.56   17.30
   0   0  12  359.76   19.40
   1   0  12   -0.90    1.70
  -1   0 -12    0.00    1.90
   3   1 -12   10.30    2.90
  -2  -1  12   47.60    6.40
   2   1 -12   53.19    6.30
   1  -1 -12   31.10    4.90
  -1  -1  12   25.30    4.80
   1   1 -12   24.60    4.50
   0  -1 -12   25.20    4.60
   0  -1  12   31.90    5.60
   0   1 -12   37.80    5.40
  -1  -1 -12    3.20    2.20
   3   2 -12    4.00    2.10
   2   2 -12  601.44   22.70
  -1  -2  12    8.40    2.90
   1   2 -12   16.40    3.70
   2   3 -12   30.10    4.90
   2   3 -12   32.40    5.00
   0   0   0    0.00    0.00
_computing_structure_solution     'SHELXT 2018/2 (Sheldrick, 2018)'
;
_shelx_hkl_checksum     26300
_shelx_res_file
;
TITL p2_48_49_a.res in Pn
    posnjakite.res
    created by SHELXL-2018/3 at 08:20:19 on 23-Jun-2020
REM Old TITL p2_48_49 in P2/n
REM SHELXT solution in Pn: R1 0.139, Rweak 0.002, Alpha 0.041
REM <I/s>   0.260 for   84 systematic absences,  Orientation as input
REM Flack x =  0.343 ( 0.018 ) from   775 Parsons' quotients
REM Formula found by SHELXT:  O3 S2 Cu2
CELL  0.71073   7.8400   6.3400   9.7680   90.000  107.320   90.000
ZERR    2.000   0.0016   0.0013   0.0020    0.000    0.030    0.000
LATT -1
SYMM 1/2+X, -Y, 1/2+Z
SFAC O H S CU
UNIT 22 16 2 8
LIST 4
L.S. 10
BOND
LIST 4
FMAP 2
EQIV $1 x-0.5, -y, z-0.5
DFIX 0.90 0.05 O1 H1 O3 H3 O5 H5
DFIX 0.90 0.05 O2 H2 O4 H4 O6 H6
DANG 1.5 H7A H7B
DFIX 0.9 H7A O7 H7B O7
DFIX 1.473 0.05 S1A O11 S1A O12 S1A O13A S1A O14A
DFIX 1.473 0.05 S1B O11 S1B O12 S1B O13B S1B O14B
PLAN 20
acta
temp -173
OMIT -2 52
omit 1 1 2
omit -1 1 -2
omit -6 6 4
BOND $H
HTAB
EQIV $10 x-1/2, -y+1, z+1/2
HTAB O1 O12_$10
HTAB O7 O12
EQIV $5 x, y-1, z
HTAB O2 O13A_$5
HTAB O2 O13B_$5
EQIV $9 x-1/2, -y+2, z+1/2
HTAB O3 O13A_$9
HTAB O3 O13B_$9
EQIV $3 x-1/2, -y+2, z-1/2
HTAB O7 O13A_$3
EQIV $2 x-1/2, -y+1, z-1/2
HTAB O4 O14A_$2
HTAB O4 O14B_$2
EQIV $11 x-1, y, z
HTAB O5 O14A_$11
HTAB O5 O14B_$11
HTAB O6 O13B
HTAB O6 O14B_$3
HTAB O7 O13B_$3
HTAB O7 O14B_$3
WGHT    0.044700
FVAR       0.43264   0.71219
CU1   4    0.640472    0.746312    0.767093    11.00000    0.01165    0.00921 =
         0.01127    0.00016    0.00096    0.00030
CU2   4    0.406458    0.486987    0.513408    11.00000    0.01309    0.00974 =
         0.00974    0.00039    0.00124   -0.00002
CU3   4    0.375810    0.982712    0.524447    11.00000    0.01242    0.01077 =
         0.00975   -0.00050    0.00018   -0.00004
CU4   4    0.144197    0.750636    0.266634    11.00000    0.01237    0.00937 =
         0.00942    0.00012    0.00113   -0.00109
O1    1    0.481411    0.498111    0.724917    11.00000    0.01649    0.01578 =
         0.01294    0.00060    0.00488   -0.00105
H1    2    0.397540    0.480832    0.764845    11.00000   -1.50000
O2    1    0.548730    0.223245    0.556116    11.00000    0.01277    0.01421 =
         0.01059   -0.00014    0.00189    0.00089
H2    2    0.624992    0.210843    0.501805    11.00000   -1.50000
O3    1    0.452310    0.953801    0.730161    11.00000    0.01707    0.01828 =
         0.01297   -0.00022    0.00638    0.00013
H3    2    0.382475    0.941306    0.778942    11.00000   -1.50000
O4    1    0.331983    0.458140    0.308654    11.00000    0.01465    0.01408 =
         0.01041   -0.00092    0.00313    0.00079
H4    2    0.407835    0.435994    0.262804    11.00000   -1.50000
O5    1    0.230045    0.719704    0.478505    11.00000    0.01592    0.01461 =
         0.01401    0.00006    0.00600   -0.00085
H5    2    0.133840    0.714643    0.504746    11.00000   -1.50000
O6    1    0.303205    1.004318    0.312794    11.00000    0.01036    0.01370 =
         0.01304    0.00059    0.00321   -0.00049
H6    2    0.375889    1.021418    0.262346    11.00000   -1.50000
O11   1    0.609782    0.745554    0.525425    11.00000    0.01703
O12   1    0.721731    0.649266    0.328077    11.00000    0.02206
Part 1
S1A   3    0.760693    0.781080    0.461777    10.70000    0.01952
O13A  1    0.764100    1.010259    0.426746    10.70000    0.01780
O14A  1    0.929722    0.717139    0.564883    10.70000    0.02042
PART 2
S1B   3    0.742577    0.791567    0.446199    10.30000    0.00901
O13B  1    0.698956    1.007994    0.378931    10.30000    0.01871
O14B  1    0.922108    0.799340    0.552210    10.30000    0.01845
PART 0
O7    1    0.628801    0.799792    0.041044    11.00000    0.01839    0.02114 =
         0.02155    0.00435    0.00459    0.00160
H7B   2    0.644985    0.722154    0.117455    11.00000   -1.50000
H7A   2    0.525998    0.868645    0.019628    11.00000   -1.50000
HKLF 4
REM  p2_48_49_a.res in Pn
REM wR2 = 0.0741, GooF = S = 1.058, Restrained GooF = 1.055 for all data
REM R1 = 0.0289 for 1652 Fo > 4sig(Fo) and 0.0306 for all 1763 data
REM 157 parameters refined using 19 restraints
END
WGHT      0.0447      0.0000
REM Instructions for potential hydrogen bonds
HTAB O1 O12_$10
HTAB O1 S1A_$10
HTAB O1 S1B_$10
HTAB O2 S1A_$5
HTAB O2 O13A_$5
HTAB O2 S1B_$5
HTAB O2 O13B_$5
HTAB O3 S1A_$9
HTAB O3 O13A_$9
HTAB O3 S1B_$9
HTAB O3 O13B_$9
HTAB O4 O14A_$2
HTAB O4 O14B_$2
HTAB O5 S1A_$11
HTAB O5 O14A_$11
HTAB O5 S1B_$11
HTAB O5 O14B_$11
HTAB O6 O13B
HTAB O6 O14B_$3
HTAB O7 O12
HTAB O7 S1A_$3
HTAB O7 O13A_$3
HTAB O7 S1B_$3
HTAB O7 O13B_$3
HTAB O7 O14B_$3
REM Highest difference peak  0.666,  deepest hole -0.919,  1-sigma level  0.164
Q1    1   0.5803  0.7507  0.5508  11.00000  0.05    0.67
Q2    1   0.7049  0.7523 -0.0188  11.00000  0.05    0.60
Q3    1   0.4466  0.4946  0.7359  11.00000  0.05    0.55
Q4    1   0.3381  1.0021  0.3020  11.00000  0.05    0.53
Q5    1   0.2153  0.5858  0.4803  11.00000  0.05    0.51
Q6    1   0.5760  0.9173  0.5526  11.00000  0.05    0.50
Q7    1   0.4612  0.6738  0.7342  11.00000  0.05    0.49
Q8    1   0.1039  0.6512  0.4000  11.00000  0.05    0.48
Q9    1   0.8446  1.0690  0.4764  11.00000  0.05    0.47
Q10   1   0.4572  1.1719  0.7226  11.00000  0.05    0.46
Q11   1   0.7640  0.2853  0.4492  11.00000  0.05    0.44
Q12   1   0.5826  0.2389  0.5469  11.00000  0.05    0.43
Q13   1   0.1634  0.9999  0.2744  11.00000  0.05    0.43
Q14   1   0.4538  0.4218  0.3820  11.00000  0.05    0.43
Q15   1   0.2790  0.9159  0.3221  11.00000  0.05    0.42
Q16   1   0.5182  0.4154  0.7181  11.00000  0.05    0.42
Q17   1   0.6030  0.5028  0.2066  11.00000  0.05    0.41
Q18   1   0.8792  0.9982  0.6065  11.00000  0.05    0.41
Q19   1   0.4563  0.9952  0.0389  11.00000  0.05    0.41
Q20   1   0.3160  0.7479  0.6626  11.00000  0.05    0.41
;
_shelx_res_checksum     41006
