# Supplementary material for: Crystal structure of posnjakite formed in the first crystal water-cooling line of the ANSTO Melbourne Australian Synchrotron MX1 Double Crystal Monochromator
Source: Acta Crystallogr E Crystallogr Commun. 2020 Jun 26;76(Pt 7):1136–8. doi: 10.1107/S2056989020008099 (PMC7336798; doi:10.1107/S2056989020008099)
Supplement: Supplementary file 2 [file e-76-01136-Isup2.hkl]

data_I                                                                          
_shelx_title ' p2_48_49_a.res in Pn'                                            
_shelx_refln_list_code          4                                               
_shelx_F_calc_maximum      234.33                                               
_exptl_crystal_F_000       456.00                                               
_reflns_d_resolution_high  0.8107                                               
                                                                                
loop_                                                                           
 _space_group_symop_operation_xyz                                               
 'x, y, z'                                                                      
 'x+1/2, -y, z+1/2'                                                             
                                                                                
_cell_length_a     7.8400                                                       
_cell_length_b     6.3400                                                       
_cell_length_c     9.7680                                                       
_cell_angle_alpha  90.000                                                       
_cell_angle_beta  107.320                                                       
_cell_angle_gamma  90.000                                                       
                                                                                
_shelx_F_squared_multiplier     1.000                                           
                                                                                
loop_                                                                           
 _refln_index_h                                                                 
 _refln_index_k                                                                 
 _refln_index_l                                                                 
 _refln_F_squared_calc                                                          
 _refln_F_squared_meas                                                          
 _refln_F_squared_sigma                                                         
 _refln_observed_status                                                         
  -1   0 -11       3253.65       2895.96       111.66 o                         
   1   0 -11         21.94         21.30         7.23 o                         
   3   0 -11       7608.96       7781.04       146.19 o                         
   5   0 -11        185.53        284.71        32.59 o                         
   0   1 -11         35.73         30.33         7.29 o                         
   1   1 -11        323.68        321.81        16.07 o                         
   2   1 -11        146.73        168.45        11.86 o                         
   3   1 -11        810.06        774.03        25.16 o                         
   4   1 -11         68.14         69.02        10.35 o                         
   5   1 -11        879.99        852.53        38.16 o                         
   0   2 -11         33.69         51.29        15.49 o                         
   1   2 -11       3715.94       3407.75        58.68 o                         
   2   2 -11         13.03         16.50         5.01 o                         
   3   2 -11         30.31         25.49         5.07 o                         
   4   2 -11        137.22        117.66         8.95 o                         
   2   3 -11        349.18        324.38        19.74 o                         
   3   3 -11        258.66        214.89        17.51 o                         
  -2   0 -10       5644.00       5742.73       135.30 o                         
   0   0 -10        377.48        355.52        23.30 o                         
   2   0 -10       7682.51       7873.32       145.96 o                         
   4   0 -10         58.18         35.78        10.50 o                         
   6   0 -10       2596.77       2684.52       171.76 o                         
  -2   1 -10         34.48         31.32         6.94 o                         
  -1   1 -10          3.86          5.48         4.06 o                         
   0   1 -10        327.26        275.23        14.67 o                         
   1   1 -10        323.05        343.81        16.36 o                         
   2   1 -10        638.82        611.23        24.63 o                         
   3   1 -10        222.32        243.48        13.63 o                         
   4   1 -10        756.81        725.76        27.49 o                         
   5   1 -10         52.23         53.79        10.80 o                         
   6   1 -10        445.50        474.50        20.72 o                         
  -2   2 -10         12.58         17.10        11.75 o                         
  -1   2 -10        121.21        115.35         9.70 o                         
   0   2 -10       9212.01       9783.40       124.07 o                         
   1   2 -10        199.08        167.44        13.04 o                         
   2   2 -10        350.09        354.68        18.74 o                         
   3   2 -10         15.91         17.72         4.40 o                         
   4   2 -10       3465.99       3274.69        63.01 o                         
   5   2 -10         51.80         54.44         7.32 o                         
   6   2 -10        280.77        286.38        28.13 o                         
  -1   3 -10         54.71         60.06         6.71 o                         
   0   3 -10         65.36         49.17         6.14 o                         
   1   3 -10        246.94        229.96        13.45 o                         
   2   3 -10        834.57        844.64        23.58 o                         
   3   3 -10         43.77         43.09         5.94 o                         
   4   3 -10        792.22        738.97        25.40 o                         
   5   3 -10         54.50         32.16         9.24 o                         
   6   3 -10        263.18        186.45        25.99 o                         
   1   4 -10        104.93         94.55        10.30 o                         
   2   4 -10       4767.11       4753.94        73.45 o                         
   3   4 -10        489.52        477.11        19.96 o                         
   4   4 -10        109.65        115.64        10.16 o                         
  -3   0  -9       6611.32       7541.81       168.83 o                         
  -1   0  -9        130.53        142.15        18.13 o                         
   1   0  -9      13502.10      14813.83       290.46 o                         
   3   0  -9        500.54        556.82        33.24 o                         
   5   0  -9       2253.83       2024.69        63.41 o                         
   7   0  -9        225.70        232.74        22.33 o                         
  -3   1  -9         13.41         10.39         5.62 o                         
  -2   1  -9        263.03        268.73        14.45 o                         
  -1   1  -9         76.29         78.32         7.90 o                         
   0   1  -9         98.32        114.75         9.08 o                         
   1   1  -9        470.47        444.65        21.27 o                         
   2   1  -9        112.99        115.40        10.17 o                         
   3   1  -9        519.12        537.79        27.71 o                         
   4   1  -9        270.32        284.29        29.05 o                         
   5   1  -9        601.31        682.10        26.55 o                         
   6   1  -9        143.66        151.30        11.30 o                         
   7   1  -9        511.08        545.26        25.73 o                         
   8   1  -9        103.97         98.84        20.30 o                         
  -3   2  -9        179.72        192.46        21.67 o                         
  -2   2  -9        193.80        206.65        12.44 o                         
  -1   2  -9       9006.27       9642.09       121.33 o                         
   0   2  -9        100.85         93.42         8.58 o                         
   1   2  -9        171.08        161.30        13.48 o                         
   2   2  -9         61.71         59.69         8.27 o                         
   3   2  -9       6284.32       6294.74       102.32 o                         
   4   2  -9         52.19         53.74         6.98 o                         
   5   2  -9        472.41        470.28        19.27 o                         
   6   2  -9         28.87         33.15         6.09 o                         
   7   2  -9       1515.61       1356.28        44.45 o                         
  -2   3  -9         95.64         79.86         9.33 o                         
  -1   3  -9        224.68        209.78        11.20 o                         
   0   3  -9         77.71         84.13         7.43 o                         
   1   3  -9        105.83        107.20         8.67 o                         
   2   3  -9         68.90         81.71         8.27 o                         
   3   3  -9        476.50        437.82        17.59 o                         
   4   3  -9         27.58         21.78         5.62 o                         
   5   3  -9        655.50        693.48        24.16 o                         
   6   3  -9         23.40         26.64        10.25 o                         
   7   3  -9        354.87        336.32        24.53 o                         
  -1   4  -9         23.24         24.45         4.95 o                         
   0   4  -9        421.98        433.74        16.51 o                         
   1   4  -9       6382.60       6978.71        86.36 o                         
   2   4  -9        283.46        281.03        14.97 o                         
   3   4  -9        218.20        212.28        11.84 o                         
   4   4  -9         43.98         40.41         6.19 o                         
   5   4  -9       2017.24       1894.24        64.41 o                         
   6   4  -9         52.21         35.86         9.53 o                         
   1   5  -9        514.56        515.77        23.98 o                         
   2   5  -9         12.02          6.99         3.79 o                         
   3   5  -9        431.69        410.94        18.66 o                         
  -4   0  -8      11378.54      13306.28       265.22 o                         
  -2   0  -8        278.40        295.49        23.48 o                         
   0   0  -8       7303.86       7884.67       142.35 o                         
   2   0  -8        479.51        471.51        24.42 o                         
   4   0  -8       8971.84       9543.92       201.10 o                         
   6   0  -8        508.37        601.42        35.04 o                         
   8   0  -8       3181.86       3160.63        71.92 o                         
  -4   1  -8         52.08         49.80         7.02 o                         
  -3   1  -8         37.38         28.87         6.44 o                         
  -2   1  -8         10.11         14.73         5.36 o                         
  -1   1  -8        171.74        181.70        12.93 o                         
   0   1  -8        350.15        332.80        14.78 o                         
   1   1  -8        367.04        363.36        15.63 o                         
   2   1  -8        354.81        349.36        15.15 o                         
   3   1  -8        804.49        815.18        27.23 o                         
   4   1  -8        423.53        432.41        20.44 o                         
   5   1  -8        152.33        122.35        21.90 o                         
   6   1  -8       1331.45       1499.47        34.42 o                         
   7   1  -8         12.31         13.34         4.79 o                         
   8   1  -8       1493.02       1550.43        37.07 o                         
  -4   2  -8         30.61         36.53         8.32 o                         
  -3   2  -8        115.76        128.03         8.99 o                         
  -2   2  -8      11713.20      12742.50       170.93 o                         
  -1   2  -8        122.07        127.40        10.28 o                         
   0   2  -8          3.07          2.67         3.49 o                         
   1   2  -8         53.85         51.74         6.38 o                         
   2   2  -8       5501.38       5700.99        79.55 o                         
   3   2  -8          3.38          1.66         3.57 o                         
   4   2  -8        933.45        949.91        37.32 o                         
   5   2  -8         20.46         21.96         5.26 o                         
   6   2  -8       6407.79       6898.11        98.19 o                         
   7   2  -8         29.63         31.71         6.12 o                         
   8   2  -8        161.65        151.70        30.72 o                         
  -4   3  -8         73.99         62.64        10.64 o                         
  -3   3  -8         18.05         13.40         6.34 o                         
  -2   3  -8         39.34         38.16         4.93 o                         
  -1   3  -8          5.36          6.08         4.13 o                         
   0   3  -8        102.82        102.48         7.80 o                         
   1   3  -8        108.25         98.69        10.63 o                         
   2   3  -8        645.81        625.42        20.49 o                         
   3   3  -8        225.74        219.38        11.59 o                         
   4   3  -8        397.33        392.43        20.18 o                         
   5   3  -8        410.58        415.90        19.36 o                         
   6   3  -8        516.29        502.75        20.56 o                         
   7   3  -8        424.71        396.41        18.89 o                         
  -3   4  -8        357.74        315.93        29.30 o                         
  -2   4  -8         96.85         95.71        10.23 o                         
  -1   4  -8        146.78        137.73        10.23 o                         
   0   4  -8       5295.81       5553.83        75.92 o                         
   1   4  -8         98.92         93.26         7.71 o                         
   2   4  -8        257.58        265.48        12.76 o                         
   3   4  -8        278.78        272.34        14.45 o                         
   4   4  -8       4762.57       4844.75        83.05 o                         
   5   4  -8         21.54         36.40         6.49 o                         
   6   4  -8        158.70        169.70        12.60 o                         
  -1   5  -8         29.93         29.99         9.02 o                         
   0   5  -8        451.09        423.89        19.33 o                         
   1   5  -8         38.30         42.95         5.63 o                         
   2   5  -8         11.53         12.95         4.19 o                         
   3   5  -8        212.28        198.36        11.74 o                         
   4   5  -8        178.90        184.31        13.21 o                         
   5   5  -8        139.25        143.02        13.52 o                         
  -5   0  -7       7439.08       8084.77       240.66 o                         
  -3   0  -7        334.40        377.67        30.99 o                         
  -1   0  -7      12240.77      12721.66       209.18 o                         
   1   0  -7        249.41        281.61        18.40 o                         
   3   0  -7      11049.30      10880.79       219.92 o                         
   5   0  -7        189.05        181.65        18.73 o                         
   7   0  -7       7279.28       7846.20       136.10 o                         
   9   0  -7        449.17        480.27        29.82 o                         
  -5   1  -7         94.56        104.89        12.79 o                         
  -4   1  -7         57.01         75.87         7.89 o                         
  -3   1  -7          6.65          8.58         5.08 o                         
  -2   1  -7        487.80        485.94        20.14 o                         
  -1   1  -7         26.76         24.79         5.67 o                         
   0   1  -7        341.03        314.02        13.65 o                         
   1   1  -7        360.29        337.28        15.29 o                         
   2   1  -7         81.16         85.64         7.62 o                         
   3   1  -7       1401.39       1479.04        35.89 o                         
   4   1  -7       1069.47       1134.40        31.79 o                         
   5   1  -7       1641.00       1708.74        36.53 o                         
   6   1  -7        101.12         96.46         9.59 o                         
   7   1  -7       1475.42       1637.55        36.92 o                         
   8   1  -7         31.02         29.34         5.98 o                         
   9   1  -7        967.65       1094.72        48.97 o                         
  -5   2  -7          1.05         -2.52         7.06 o                         
  -4   2  -7         31.61         32.40         7.81 o                         
  -3   2  -7       8342.42       8913.32       112.53 o                         
  -2   2  -7        127.26        125.79        10.25 o                         
  -1   2  -7        657.66        693.43        20.38 o                         
   0   2  -7          6.68          5.85         3.28 o                         
   1   2  -7       9186.29       9076.28       111.04 o                         
   2   2  -7         26.17         24.75         4.41 o                         
   3   2  -7        196.29        180.62        11.14 o                         
   4   2  -7        261.10        253.87        13.44 o                         
   5   2  -7      10171.73      10527.03       154.45 o                         
   6   2  -7         97.12        103.98         9.28 o                         
   7   2  -7        230.44        253.40        14.49 o                         
   8   2  -7         15.71         20.37         5.82 o                         
  -4   3  -7         71.89         81.56        11.75 o                         
  -3   3  -7         25.76         28.64         7.94 o                         
  -2   3  -7        271.12        264.65        11.55 o                         
  -1   3  -7         85.75         67.90         6.85 o                         
   0   3  -7        196.65        182.50         9.53 o                         
   1   3  -7         15.22          8.97         3.34 o                         
   2   3  -7        262.50        250.41        11.52 o                         
   3   3  -7        730.44        709.55        22.28 o                         
   4   3  -7        149.37        146.66        11.01 o                         
   5   3  -7       1567.24       1771.86        38.74 o                         
   6   3  -7        167.00        164.94        11.74 o                         
   7   3  -7        903.65        956.80        28.92 o                         
   8   3  -7        136.42        143.67        15.89 o                         
  -4   4  -7        135.92        133.99        22.51 o                         
  -3   4  -7         66.11         63.67         9.02 o                         
  -2   4  -7         68.87         66.33         6.07 o                         
  -1   4  -7       5869.42       6455.95        86.98 o                         
   0   4  -7        303.34        317.57        12.99 o                         
   1   4  -7         11.82          7.90         3.21 o                         
   2   4  -7        239.09        222.45        12.25 o                         
   3   4  -7       6335.23       6471.24        80.26 o                         
   4   4  -7         18.49         22.01         6.78 o                         
   5   4  -7        185.91        190.24        13.05 o                         
   6   4  -7        275.52        281.64        15.71 o                         
   7   4  -7       3883.18       3967.76        92.76 o                         
  -2   5  -7          0.84         -1.65         4.31 o                         
  -1   5  -7         29.86         31.86         5.00 o                         
   0   5  -7         27.96         19.77         4.32 o                         
   1   5  -7        397.68        394.91        15.53 o                         
   2   5  -7         95.96        103.38         8.82 o                         
   3   5  -7        215.65        207.10        11.51 o                         
   4   5  -7        653.47        650.41        34.59 o                         
   5   5  -7        253.83        233.93        16.87 o                         
   6   5  -7        177.19        180.94        18.49 o                         
   0   6  -7         66.75         66.83         7.60 o                         
   1   6  -7       3342.56       3123.04        61.07 o                         
   2   6  -7        345.09        309.31        14.28 o                         
   3   6  -7         17.39         14.31         4.39 o                         
   4   6  -7        471.75        411.08        39.24 o                         
  -6   0  -6       4990.31       4166.95       426.82 o                         
  -4   0  -6        126.07        105.78        16.03 o                         
  -2   0  -6       5333.69       5516.41       121.43 o                         
   0   0  -6         26.66         28.70        14.69 o                         
   2   0  -6      31591.88      32131.08       580.83 o                         
   4   0  -6       1189.31       1238.74        44.79 o                         
   6   0  -6       6934.11       7403.36       162.36 o                         
   8   0  -6        299.01        348.64        21.29 o                         
  -6   1  -6        163.02        143.40        14.52 o                         
  -5   1  -6         84.35         91.94         9.56 o                         
  -4   1  -6         49.35         53.50         6.99 o                         
  -3   1  -6        238.39        232.86        12.79 o                         
  -2   1  -6         29.26         29.67         6.09 o                         
  -1   1  -6        180.52        174.81        11.14 o                         
   0   1  -6        461.90        449.73        15.07 o                         
   1   1  -6          3.71          2.40         4.03 o                         
   2   1  -6        352.78        335.85        15.59 o                         
   3   1  -6        546.35        558.88        20.38 o                         
   4   1  -6       2227.33       2340.28        47.14 o                         
   5   1  -6        239.56        220.98        12.35 o                         
   6   1  -6       2047.30       2295.03        43.49 o                         
   7   1  -6          3.08          3.80         4.43 o                         
   8   1  -6        471.72        479.43        20.26 o                         
   9   1  -6        216.98        247.38        15.10 o                         
  -6   2  -6         41.59         46.45         9.67 o                         
  -5   2  -6          6.44          1.84         5.44 o                         
  -4   2  -6       4473.77       4638.78        96.08 o                         
  -3   2  -6         43.00         44.66         4.43 o                         
  -2   2  -6        169.17        174.12        11.25 o                         
  -1   2  -6        166.27        167.39        10.18 o                         
   0   2  -6      14965.26      15016.94       169.80 o                         
   1   2  -6        286.96        301.31        14.57 o                         
   2   2  -6        161.65        157.11         9.64 o                         
   3   2  -6         41.95         35.66         5.50 o                         
   4   2  -6      16445.32      16533.59       196.22 o                         
   5   2  -6        456.37        443.85        20.95 o                         
   6   2  -6        184.02        162.28        12.70 o                         
   7   2  -6        123.79        153.42        11.31 o                         
   8   2  -6       1754.65       1662.89        98.34 o                         
   9   2  -6          8.39          9.97         6.00 o                         
  -5   3  -6        115.92        128.48        14.38 o                         
  -4   3  -6         48.65         51.70        12.62 o                         
  -3   3  -6         72.98         72.46         9.93 o                         
  -2   3  -6         14.10          9.85         3.63 o                         
  -1   3  -6        173.06        169.23         8.62 o                         
   0   3  -6         31.46         37.11         5.06 o                         
   1   3  -6        248.66        220.23        10.86 o                         
   2   3  -6       1311.40       1386.88        30.02 o                         
   3   3  -6        344.81        359.40        16.69 o                         
   4   3  -6        814.13        827.64        24.17 o                         
   5   3  -6        508.65        478.56        22.01 o                         
   6   3  -6       1085.36       1114.36        29.94 o                         
   7   3  -6         30.71         31.23         6.18 o                         
   8   3  -6        859.00        882.81        35.23 o                         
  -5   4  -6        335.91        360.38        45.37 o                         
  -4   4  -6          4.75          1.24         4.89 o                         
  -3   4  -6        211.25        230.67        18.30 o                         
  -2   4  -6       4961.39       5094.73        62.36 o                         
  -1   4  -6         49.43         50.75         6.60 o                         
   0   4  -6        103.10        112.20         7.58 o                         
   1   4  -6        470.10        496.57        15.64 o                         
   2   4  -6      13190.80      14063.92       148.06 o                         
   3   4  -6       1281.61       1398.36        32.30 o                         
   4   4  -6        299.16        289.66        18.26 o                         
   5   4  -6        224.58        222.53        13.65 o                         
   6   4  -6       3339.45       3462.96        86.12 o                         
   7   4  -6         90.79         82.70         9.15 o                         
  -3   5  -6          8.60         13.28         5.82 o                         
  -2   5  -6         56.36         55.16         5.44 o                         
  -1   5  -6         81.58         82.91         6.80 o                         
   0   5  -6         35.38         36.75         4.95 o                         
   1   5  -6        151.50        146.30         8.96 o                         
   2   5  -6          2.13          1.88         2.91 o                         
   3   5  -6        368.20        348.80        18.95 o                         
   4   5  -6        948.42        922.67        28.14 o                         
   5   5  -6         12.61         15.53         5.07 o                         
   6   5  -6       1193.79       1118.34        44.00 o                         
  -1   6  -6        776.92        776.50        40.48 o                         
   0   6  -6       4807.11       4910.81        64.94 o                         
   1   6  -6        238.06        224.13        13.94 o                         
   2   6  -6         66.17         64.28         6.50 o                         
   3   6  -6        186.14        180.40        10.66 o                         
   4   6  -6       4195.29       3908.50        71.99 o                         
   5   6  -6        856.92        673.46       189.93 o                         
  -5   0  -5        183.03        164.37        15.60 o                         
  -3   0  -5      15585.48      15924.83       297.48 o                         
  -1   0  -5        931.82        952.89        33.22 o                         
   1   0  -5      40424.19      39831.22       702.34 o                         
   3   0  -5        291.26        279.86        20.41 o                         
   5   0  -5       8799.96       8600.80       178.59 o                         
   7   0  -5        364.72        352.92        36.86 o                         
   9   0  -5       1442.69       1295.36       101.12 o                         
  -6   1  -5         48.97         51.21         8.88 o                         
  -5   1  -5         88.67         94.17         9.02 o                         
  -4   1  -5        373.64        363.92        14.80 o                         
  -3   1  -5        190.65        182.47        10.47 o                         
  -2   1  -5        503.84        483.49        19.50 o                         
  -1   1  -5        104.55        124.63         8.69 o                         
   0   1  -5        465.80        479.88        16.93 o                         
   1   1  -5       1835.45       1849.47        36.35 o                         
   2   1  -5        760.25        769.60        32.22 o                         
   3   1  -5       1263.18       1351.00        31.68 o                         
   4   1  -5        332.81        320.94        13.91 o                         
   5   1  -5        601.28        603.16        19.49 o                         
   6   1  -5         82.28         80.72         7.92 o                         
   7   1  -5        827.03        846.06        22.67 o                         
   8   1  -5         11.84         12.58         4.27 o                         
   9   1  -5        513.26        529.04        29.17 o                         
  -6   2  -5         32.24         50.31        10.72 o                         
  -5   2  -5       5246.69       5632.29       113.12 o                         
  -4   2  -5        107.27        108.48        12.40 o                         
  -3   2  -5        242.23        241.62         8.86 o                         
  -2   2  -5        489.33        479.19        13.47 o                         
  -1   2  -5      23332.98      22996.42       257.97 o                         
   0   2  -5        202.99        198.33         9.38 o                         
   1   2  -5        678.25        720.07        21.31 o                         
   2   2  -5        934.89        934.35        28.01 o                         
   3   2  -5      22814.82      23190.07       264.48 o                         
   4   2  -5        248.55        243.07        12.14 o                         
   5   2  -5        492.28        505.29        18.54 o                         
   6   2  -5         11.05          8.16         4.28 o                         
   7   2  -5       3358.13       3650.42        69.54 o                         
   8   2  -5         53.37         55.80         6.74 o                         
   9   2  -5        167.80        192.16        15.42 o                         
  -6   3  -5         15.14         15.34         6.65 o                         
  -5   3  -5         90.57        109.31        17.00 o                         
  -4   3  -5         81.03         89.22        11.48 o                         
  -3   3  -5         22.15         18.07         6.26 o                         
  -2   3  -5        223.27        227.77         9.54 o                         
  -1   3  -5        201.82        203.73         9.37 o                         
   0   3  -5        621.71        627.46        18.90 o                         
   1   3  -5        166.68        157.10        10.06 o                         
   2   3  -5        139.93        123.97         8.79 o                         
   3   3  -5       2409.61       2587.05        44.54 o                         
   4   3  -5        282.49        245.06        13.89 o                         
   5   3  -5        783.36        831.32        27.65 o                         
   6   3  -5        198.21        189.23        13.49 o                         
   7   3  -5        191.44        199.62        13.67 o                         
   8   3  -5        108.91        102.45         9.72 o                         
  -5   4  -5         97.59        108.57        13.32 o                         
  -4   4  -5        177.83        175.22        16.12 o                         
  -3   4  -5       7418.67       7816.64       183.78 o                         
  -2   4  -5        445.81        494.46        14.99 o                         
  -1   4  -5        178.88        187.03         8.88 o                         
   0   4  -5       1992.44       2270.65        58.44 o                         
   1   4  -5      17022.66      17574.60       190.00 o                         
   2   4  -5        290.10        287.52        15.95 o                         
   3   4  -5        592.58        602.24        19.72 o                         
   4   4  -5        224.99        228.08        13.02 o                         
   5   4  -5       6111.97       6437.57        91.19 o                         
   6   4  -5        347.72        365.79        17.15 o                         
   7   4  -5        329.24        343.91        17.99 o                         
   8   4  -5        160.55        146.54        16.82 o                         
  -4   5  -5         91.12        102.01        16.03 o                         
  -3   5  -5        363.65        364.53        34.30 o                         
  -2   5  -5        171.17        174.22         8.65 o                         
  -1   5  -5        147.65        138.45         9.31 o                         
   0   5  -5          3.87          5.66         4.01 o                         
   1   5  -5        994.24        978.91        23.64 o                         
   2   5  -5        110.75        115.85         9.04 o                         
   3   5  -5        207.57        218.97        14.53 o                         
   4   5  -5        285.84        280.90        14.62 o                         
   5   5  -5        398.21        370.97        19.10 o                         
   6   5  -5          4.04          1.31         4.40 o                         
   7   5  -5        668.24        613.43        44.86 o                         
  -3   6  -5         79.59         69.22        14.28 o                         
  -2   6  -5        630.07        632.01        38.22 o                         
  -1   6  -5       6105.34       5969.29       109.26 o                         
   0   6  -5        657.47        617.62        18.81 o                         
   1   6  -5         39.96         45.43         5.05 o                         
   2   6  -5        985.45        984.26        25.96 o                         
   3   6  -5       5562.54       5822.03        84.41 o                         
   4   6  -5        442.61        420.17        17.43 o                         
   5   6  -5        425.10        399.49        29.33 o                         
   0   7  -5         40.54         33.93         9.44 o                         
   1   7  -5         45.59         39.47         9.80 o                         
   2   7  -5         68.77         70.57         9.44 o                         
  -6   0  -4          8.58         10.47         5.91 o                         
  -4   0  -4      21267.34      22766.28       415.56 o                         
  -2   0  -4        258.51        262.86        28.32 o                         
   0   0  -4      54634.09      53019.72       774.41 o                         
   2   0  -4        112.01        102.89        11.55 o                         
   4   0  -4      14784.09      15213.71       451.40 o                         
   6   0  -4       1416.38       1439.00        38.69 o                         
   8   0  -4       6222.60       6477.11       116.63 o                         
  -7   1  -4         62.79         59.83        10.58 o                         
  -6   1  -4        440.14        441.37        24.08 o                         
  -5   1  -4          0.60          2.79         2.60 o                         
  -4   1  -4        288.71        281.95        28.16 o                         
  -3   1  -4        232.39        222.28         9.99 o                         
  -2   1  -4         88.54         84.65         6.79 o                         
  -1   1  -4         11.86         -3.68         3.68 o                         
   0   1  -4         44.74         40.20         4.29 o                         
   1   1  -4        282.39        311.45        12.34 o                         
   2   1  -4        480.64        489.98        15.69 o                         
   3   1  -4       1152.70       1250.48        37.59 o                         
   4   1  -4       1456.44       1550.47        34.71 o                         
   5   1  -4        692.67        686.46        19.71 o                         
   6   1  -4        702.05        742.38        25.68 o                         
   7   1  -4        306.62        296.76        15.15 o                         
   8   1  -4        884.96        917.97        26.26 o                         
   9   1  -4        183.40        187.70        11.91 o                         
  -7   2  -4         64.85         63.89        10.72 o                         
  -6   2  -4       5437.92       5513.88       108.71 o                         
  -5   2  -4          1.74          0.26         4.86 o                         
  -4   2  -4         66.14         68.55         9.47 o                         
  -3   2  -4        679.90        689.14        28.84 o                         
  -2   2  -4      40875.41      41759.96       452.73 o                         
  -1   2  -4       1153.64       1148.85        23.69 o                         
   0   2  -4        315.78        330.44        11.17 o                         
   1   2  -4         50.41         52.05         4.32 o                         
   2   2  -4      18034.95      17084.39       222.75 o                         
   3   2  -4        196.93        197.94        14.73 o                         
   4   2  -4        772.37        810.87        21.11 o                         
   5   2  -4        337.51        344.05        14.87 o                         
   6   2  -4       7210.19       7721.62       104.51 o                         
   7   2  -4         41.50         55.35        10.38 o                         
   8   2  -4        628.96        643.18        20.57 o                         
   9   2  -4          2.01          5.98         4.18 o                         
  -7   3  -4         31.63         27.88         7.73 o                         
  -6   3  -4        229.79        247.74        19.00 o                         
  -5   3  -4         11.64          8.47         7.19 o                         
  -4   3  -4        448.75        407.23        22.39 o                         
  -3   3  -4        141.36        120.93        11.99 o                         
  -2   3  -4        129.84        117.46         6.43 o                         
  -1   3  -4         76.56         83.92         5.97 o                         
   0   3  -4        421.09        427.84        11.53 o                         
   1   3  -4        145.42        154.73         8.28 o                         
   2   3  -4        730.76        766.77        19.39 o                         
   3   3  -4        584.75        575.90        28.97 o                         
   4   3  -4        316.83        329.10        14.31 o                         
   5   3  -4        691.06        713.34        24.13 o                         
   6   3  -4        852.05        867.61        28.65 o                         
   7   3  -4        105.14        117.22        10.55 o                         
   8   3  -4        730.63        748.48        23.02 o                         
  -6   4  -4         13.75          2.82         6.01 o                         
  -5   4  -4        973.83        973.12        47.09 o                         
  -4   4  -4      10603.78      11235.62       194.00 o                         
  -3   4  -4        371.92        422.23        23.71 o                         
  -2   4  -4        334.15        347.30        12.81 o                         
  -1   4  -4        477.56        482.87        14.65 o                         
   0   4  -4      18825.22      19302.40       191.58 o                         
   1   4  -4       1681.50       1809.88        31.72 o                         
   2   4  -4          9.01          8.93         3.63 o                         
   3   4  -4        556.26        590.50        29.84 o                         
   4   4  -4       6588.07       7092.73       111.15 o                         
   5   4  -4         69.50         67.24         8.62 o                         
   6   4  -4        584.88        563.72        21.36 o                         
   7   4  -4        104.74         97.03         9.55 o                         
   8   4  -4       3763.24       3479.14       106.56 o                         
  -5   5  -4          1.37         -1.03         5.50 o                         
  -4   5  -4        107.61         91.76        11.68 o                         
  -3   5  -4         69.78         84.87        10.72 o                         
  -2   5  -4        129.65        127.96         7.82 o                         
  -1   5  -4         67.49         69.10         6.85 o                         
   0   5  -4         78.94         85.20         6.65 o                         
   1   5  -4         17.07         16.24         3.68 o                         
   2   5  -4        208.39        209.41        10.19 o                         
   3   5  -4         15.20         20.94         5.27 o                         
   4   5  -4        972.94       1024.09        31.25 o                         
   5   5  -4        225.31        227.25        15.42 o                         
   6   5  -4        316.19        305.97        18.82 o                         
   7   5  -4        347.30        355.23        28.84 o                         
  -4   6  -4         56.92         42.05        12.65 o                         
  -3   6  -4       1165.20       1135.21        61.48 o                         
  -2   6  -4       7884.62       8372.66       120.28 o                         
  -1   6  -4       1073.25       1129.98        23.23 o                         
   0   6  -4        166.81        159.36         7.97 o                         
   1   6  -4        253.45        245.58        12.14 o                         
   2   6  -4       5199.54       5456.30        70.67 o                         
   3   6  -4        299.89        300.34        13.44 o                         
   4   6  -4        125.83        124.13        24.84 o                         
   5   6  -4        471.34        442.54        47.28 o                         
   6   6  -4       2601.05       1382.04       294.35 o                         
  -1   7  -4          5.33          3.60         6.14 o                         
   0   7  -4        120.97        132.40        16.73 o                         
   1   7  -4          9.54          9.49         6.98 o                         
   2   7  -4        433.08        457.06        29.99 o                         
   3   7  -4         53.45         65.39        12.07 o                         
  -7   0  -3         69.52         64.65        19.77 o                         
  -5   0  -3      19073.16      20317.35       372.09 o                         
  -3   0  -3        237.01        248.87        14.80 o                         
  -1   0  -3      35906.04      33322.64       575.52 o                         
   1   0  -3       3789.41       3712.43        79.46 o                         
   3   0  -3      10532.72       8913.69       170.35 o                         
   5   0  -3          2.60          3.32         5.47 o                         
   7   0  -3      10476.16      11103.79       178.30 o                         
   9   0  -3        544.54        591.14        30.22 o                         
  -8   1  -3        157.70        164.55        23.51 o                         
  -7   1  -3        421.92        404.97        23.06 o                         
  -6   1  -3         96.57         99.97        13.91 o                         
  -5   1  -3       1182.89       1198.78        51.57 o                         
  -4   1  -3        300.89        297.83        13.80 o                         
  -3   1  -3        642.06        630.77        23.60 o                         
  -2   1  -3         43.01         40.36         4.55 o                         
  -1   1  -3        347.14        345.12        11.21 o                         
   0   1  -3       1109.50       1034.02        18.34 o                         
   1   1  -3        832.53        812.57        19.00 o                         
   2   1  -3       1604.93       1547.01        26.92 o                         
   3   1  -3         35.34         29.12         4.08 o                         
   4   1  -3        424.96        437.98        18.74 o                         
   5   1  -3       1626.41       1744.74        33.36 o                         
   6   1  -3        274.23        252.37        11.33 o                         
   7   1  -3       1965.26       2099.47        51.08 o                         
   8   1  -3        140.84        161.02        10.26 o                         
   9   1  -3       1186.08       1159.77        29.37 o                         
  -7   2  -3       6390.12       6624.98       126.18 o                         
  -6   2  -3        307.25        318.47        23.95 o                         
  -5   2  -3        139.52        141.69        13.43 o                         
  -4   2  -3        235.13        264.33        17.35 o                         
  -3   2  -3      25005.72      25222.68       385.29 o                         
  -2   2  -3        281.23        274.92         7.08 o                         
  -1   2  -3         87.63         72.33         4.87 o                         
   0   2  -3        240.70        242.83         7.50 o                         
   1   2  -3      19463.30      17799.45       200.88 o                         
   2   2  -3        365.71        362.56        12.52 o                         
   3   2  -3        378.12        350.28        14.37 o                         
   4   2  -3          3.05          0.38         3.21 o                         
   5   2  -3      13005.56      12855.44       155.81 o                         
   6   2  -3         81.78         77.09         7.56 o                         
   7   2  -3         74.35         90.10         8.53 o                         
   8   2  -3         45.85         44.86         5.88 o                         
   9   2  -3       4262.18       4322.23        68.05 o                         
  -7   3  -3       1066.86       1073.58        41.68 o                         
  -6   3  -3        111.90         95.35        12.24 o                         
  -5   3  -3        201.08        213.08        17.11 o                         
  -4   3  -3        846.94        824.09        30.65 o                         
  -3   3  -3        209.43        174.46        15.89 o                         
  -2   3  -3        387.00        379.97        10.36 o                         
  -1   3  -3        117.31        120.16         6.54 o                         
   0   3  -3        282.69        257.17         9.29 o                         
   1   3  -3        459.35        485.75        15.32 o                         
   2   3  -3        379.28        355.28        16.48 o                         
   3   3  -3       1248.08       1292.98        32.25 o                         
   4   3  -3         29.75         25.23         7.71 o                         
   5   3  -3        220.46        230.42        17.08 o                         
   6   3  -3        987.72       1026.15        43.49 o                         
   7   3  -3       1059.92       1008.88        35.08 o                         
   8   3  -3        176.06        196.09        11.51 o                         
  -6   4  -3        120.76        116.89        14.29 o                         
  -5   4  -3       8418.74       9053.02       162.05 o                         
  -4   4  -3        817.98        842.38        32.50 o                         
  -3   4  -3        134.33        123.88        12.23 o                         
  -2   4  -3        574.78        586.58        15.52 o                         
  -1   4  -3      15661.55      16260.60       178.43 o                         
   0   4  -3        643.59        650.37        17.16 o                         
   1   4  -3        954.66        977.10        19.44 o                         
   2   4  -3         51.05         49.47         6.13 o                         
   3   4  -3       8553.72       8720.51       124.07 o                         
   4   4  -3        393.73        403.11        18.20 o                         
   5   4  -3         22.10         23.09         6.83 o                         
   6   4  -3        308.49        311.37        17.93 o                         
   7   4  -3       4891.68       5208.31       103.99 o                         
   8   4  -3         87.01         93.26         8.96 o                         
  -6   5  -3         80.95         85.30        12.29 o                         
  -5   5  -3        730.58        699.18        54.74 o                         
  -4   5  -3          0.64          5.72         5.34 o                         
  -3   5  -3        136.03        126.86        10.17 o                         
  -2   5  -3        248.35        220.32        11.01 o                         
  -1   5  -3        510.25        513.43        14.70 o                         
   0   5  -3        405.03        381.42        11.45 o                         
   1   5  -3        569.86        587.75        15.75 o                         
   2   5  -3        300.31        289.77        10.63 o                         
   3   5  -3         81.57         79.83         8.11 o                         
   4   5  -3        318.82        330.02        20.55 o                         
   5   5  -3        568.55        570.48        39.94 o                         
   6   5  -3         53.71         40.30         7.67 o                         
   7   5  -3        860.34        783.69        56.02 o                         
  -4   6  -3        438.97        397.56        28.81 o                         
  -3   6  -3       5926.55       6000.02       148.19 o                         
  -2   6  -3        653.67        602.29        17.79 o                         
  -1   6  -3         75.69         88.72         7.18 o                         
   0   6  -3        263.79        286.52        50.46 o                         
   1   6  -3       5802.80       6011.44       180.05 o                         
   2   6  -3        596.86        609.89        32.64 o                         
   3   6  -3        144.14        142.69         8.50 o                         
   4   6  -3        215.57        233.57        23.74 o                         
   5   6  -3       4120.21       3967.63       146.79 o                         
  -2   7  -3         68.47         94.03        17.10 o                         
  -1   7  -3         11.54         13.54         6.98 o                         
   0   7  -3          0.12          7.48         8.01 o                         
   1   7  -3         27.80         33.31         8.69 o                         
   2   7  -3         93.07         92.22        13.58 o                         
   3   7  -3        273.84        321.22        25.40 o                         
   4   7  -3         91.08         93.50        22.44 o                         
  -8   0  -2         58.51         78.54        21.90 o                         
  -6   0  -2      13605.48      14547.52       277.36 o                         
  -4   0  -2        273.47        251.82        15.60 o                         
  -2   0  -2       6295.19       5558.67       110.00 o                         
   0   0  -2       1440.89       1325.94        32.73 o                         
   2   0  -2      45594.48      45723.35       791.07 o                         
   4   0  -2       1289.04       1305.24        35.70 o                         
   6   0  -2      15623.86      16300.35       243.61 o                         
   8   0  -2         86.08         81.43        10.74 o                         
  -8   1  -2       1092.56       1018.35        53.75 o                         
  -7   1  -2        177.56        176.72        15.49 o                         
  -6   1  -2        730.43        702.83        29.26 o                         
  -5   1  -2         14.48         11.85         7.53 o                         
  -4   1  -2        200.81        196.73        13.54 o                         
  -3   1  -2        854.13        913.81        18.30 o                         
  -2   1  -2        341.61        322.78        12.57 o                         
   0   1  -2        316.70        311.57         8.35 o                         
   1   1  -2        805.37        771.69        14.82 o                         
   2   1  -2        764.76        797.30        16.09 o                         
   3   1  -2        487.15        572.11        14.45 o                         
   4   1  -2       2226.68       2353.92        46.13 o                         
   5   1  -2        441.20        435.94        13.20 o                         
   6   1  -2       1836.92       1965.66        36.88 o                         
   7   1  -2        576.20        570.94        18.69 o                         
   8   1  -2       1073.41       1069.34        26.70 o                         
   9   1  -2         42.57         64.13         8.04 o                         
  -8   2  -2       4871.07       4639.13       130.71 o                         
  -7   2  -2          1.36          1.30         4.47 o                         
  -6   2  -2        110.13        119.67        12.77 o                         
  -5   2  -2         59.94         60.29         8.40 o                         
  -4   2  -2      14546.39      14148.72       227.60 o                         
  -3   2  -2        521.34        544.89        28.68 o                         
  -2   2  -2          3.96         -1.70         1.70 o                         
  -1   2  -2        380.57        362.54        11.01 o                         
   0   2  -2       8119.68       7225.35        81.15 o                         
   1   2  -2        344.33        357.91        14.11 o                         
   2   2  -2         72.25         61.61         5.97 o                         
   3   2  -2        647.62        691.87        21.93 o                         
   4   2  -2      26333.93      26076.39       435.13 o                         
   5   2  -2        285.69        282.71        14.41 o                         
   6   2  -2        516.58        540.38        17.93 o                         
   7   2  -2         32.85         29.19         6.43 o                         
   8   2  -2       3131.05       2992.20        80.56 o                         
   9   2  -2         50.45         41.25         6.56 o                         
  -7   3  -2         64.10         62.84        10.35 o                         
  -6   3  -2        716.05        698.14        31.13 o                         
  -5   3  -2        101.42        106.11        11.77 o                         
  -4   3  -2        164.66        154.74        13.35 o                         
  -3   3  -2         86.37         83.39        10.01 o                         
  -2   3  -2         74.37         70.96         7.04 o                         
  -1   3  -2        194.24        180.01         9.51 o                         
   0   3  -2        425.96        433.19        10.48 o                         
   1   3  -2       1001.43       1070.76        22.90 o                         
   2   3  -2        574.56        637.24        17.59 o                         
   3   3  -2        238.93        206.69        11.27 o                         
   4   3  -2        951.39        990.77        29.98 o                         
   5   3  -2        441.17        424.60        18.48 o                         
   6   3  -2       1305.89       1385.38        36.41 o                         
   7   3  -2         69.24         73.75        11.08 o                         
   8   3  -2        949.27        933.73        33.88 o                         
  -7   4  -2        465.80        420.93        26.49 o                         
  -6   4  -2       7888.57       7491.18       171.10 o                         
  -5   4  -2        408.34        395.84        29.61 o                         
  -4   4  -2        215.37        217.81        15.89 o                         
  -3   4  -2         30.97         27.23         4.41 o                         
  -2   4  -2       7428.77       7200.08       101.38 o                         
  -1   4  -2        867.13        937.04        19.57 o                         
   0   4  -2        113.28        100.15         5.35 o                         
   1   4  -2       1285.56       1371.91        21.67 o                         
   2   4  -2      16402.17      17292.55       224.98 o                         
   3   4  -2        160.72        171.80        12.41 o                         
   4   4  -2        147.66        152.78        17.06 o                         
   5   4  -2        106.55         97.87         9.92 o                         
   6   4  -2       7847.46       8099.25       123.27 o                         
   7   4  -2        643.93        617.98        29.29 o                         
   8   4  -2         63.11         54.32        10.45 o                         
  -6   5  -2        142.21        147.06        15.41 o                         
  -5   5  -2        248.23        249.37        19.35 o                         
  -4   5  -2         11.82         15.29         5.87 o                         
  -3   5  -2        220.04        211.66        13.41 o                         
  -2   5  -2        395.09        375.95        13.45 o                         
  -1   5  -2         15.81         22.04         3.74 o                         
   0   5  -2        241.27        245.13        18.25 o                         
   1   5  -2         21.51         18.54         6.39 o                         
   2   5  -2         64.02         56.97         4.49 o                         
   3   5  -2        501.47        489.71        18.64 o                         
   4   5  -2        826.00        873.18        32.06 o                         
   5   5  -2        150.17        158.12        12.66 o                         
   6   5  -2        429.15        394.95        21.98 o                         
   7   5  -2        146.76        114.59        20.35 o                         
  -5   6  -2        117.89         95.00        17.11 o                         
  -4   6  -2       5293.59       5380.17        79.06 o                         
  -3   6  -2        925.05        859.27        58.44 o                         
  -2   6  -2        101.38         88.80         7.33 o                         
  -1   6  -2        598.82        634.53        31.34 o                         
   0   6  -2       5468.46       5517.84       119.13 o                         
   1   6  -2         83.20         94.47        12.65 o                         
   2   6  -2         13.46         10.88         6.60 o                         
   3   6  -2        806.26        738.63        26.52 o                         
   4   6  -2       6142.37       6342.15       101.00 o                         
   5   6  -2       1018.70        921.45        31.61 o                         
   6   6  -2        128.82        118.07        18.17 o                         
  -2   7  -2         43.56         57.19        15.23 o                         
  -1   7  -2         15.35         19.73         7.30 o                         
   0   7  -2         85.78         82.03        12.62 o                         
   1   7  -2        106.97        139.12        16.23 o                         
   2   7  -2          5.12          5.65         5.85 o                         
   3   7  -2        144.54        176.84        24.58 o                         
   4   7  -2         11.21          5.34         8.55 o                         
  -7   0  -1       5770.20       6068.08       220.65 o                         
  -5   0  -1       1140.74       1186.87        56.63 o                         
  -3   0  -1      19711.81      17597.41       313.51 o                         
  -1   0  -1       1929.91       1884.69        39.24 o                         
   1   0  -1      45569.42      40672.80       696.35 o                         
   3   0  -1       1721.75       1590.65        32.24 o                         
   5   0  -1      25607.75      25431.44       361.82 o                         
   7   0  -1        882.02        924.98        35.89 o                         
   9   0  -1       1814.22       1645.35        76.67 o                         
  -8   1  -1        214.34        200.56        23.59 o                         
  -7   1  -1        640.56        607.80        28.04 o                         
  -6   1  -1        111.96        125.29        12.47 o                         
  -5   1  -1        791.76        788.01        33.22 o                         
  -4   1  -1        806.17        787.96        28.94 o                         
  -3   1  -1        106.11        108.89         8.93 o                         
  -2   1  -1        486.22        446.10        15.68 o                         
  -1   1  -1         73.04         62.90         3.02 o                         
   0   1  -1       2058.68       2042.74        26.82 o                         
   1   1  -1        271.78        280.56         8.17 o                         
   2   1  -1       4325.72       4223.43        60.42 o                         
   3   1  -1        974.60        953.07        20.81 o                         
   4   1  -1        457.68        448.63        17.23 o                         
   5   1  -1       2066.51       2160.03        35.73 o                         
   6   1  -1        828.25        871.28        20.28 o                         
   7   1  -1        832.66        755.97        26.43 o                         
   8   1  -1        116.98        106.77         8.36 o                         
   9   1  -1        321.68        314.97        20.73 o                         
  -8   2  -1         68.98         78.99        12.07 o                         
  -7   2  -1         37.00         36.20         8.47 o                         
  -6   2  -1         73.76         69.44         9.97 o                         
  -5   2  -1       8384.46       8837.34       153.45 o                         
  -4   2  -1         34.49         37.40         6.68 o                         
  -3   2  -1        324.34        308.90        15.86 o                         
  -2   2  -1        863.81        855.41        17.26 o                         
  -1   2  -1      33615.49      31069.94       383.50 o                         
   0   2  -1         62.96         59.50         3.17 o                         
   1   2  -1       1078.08       1052.85        19.96 o                         
   2   2  -1        850.65        928.55        20.11 o                         
   3   2  -1      44515.33      44534.03       549.01 o                         
   4   2  -1        436.14        440.18        30.99 o                         
   5   2  -1        127.63        124.86         7.61 o                         
   6   2  -1         82.44         88.38         7.19 o                         
   7   2  -1       6340.84       6791.89        98.96 o                         
   8   2  -1         40.98         53.77         7.14 o                         
   9   2  -1        260.36        228.19        29.65 o                         
  -8   3  -1         23.46         14.94         6.67 o                         
  -7   3  -1        620.69        591.71        30.58 o                         
  -6   3  -1        448.80        427.30        30.34 o                         
  -5   3  -1         56.48         54.50         8.72 o                         
  -4   3  -1        370.13        352.08        23.05 o                         
  -3   3  -1        760.35        786.28        19.07 o                         
  -2   3  -1        654.71        692.79        17.74 o                         
  -1   3  -1        106.24         96.26         6.43 o                         
   0   3  -1        951.31        993.16        14.43 o                         
   1   3  -1        129.41        139.31         6.35 o                         
   2   3  -1        140.90        135.83         8.07 o                         
   3   3  -1       1182.44       1275.03        28.26 o                         
   4   3  -1        246.48        223.24        13.74 o                         
   5   3  -1        711.35        711.85        22.64 o                         
   6   3  -1        414.12        412.92        15.15 o                         
   7   3  -1        748.18        776.65        23.22 o                         
   8   3  -1          5.95          2.24         2.68 o                         
  -7   4  -1       3387.95       3142.64        99.49 o                         
  -6   4  -1        105.72        106.49        12.97 o                         
  -5   4  -1        189.93        214.32        17.02 o                         
  -4   4  -1        557.99        569.25        17.22 o                         
  -3   4  -1      10162.13      10525.81       143.43 o                         
  -2   4  -1        193.35        207.70        10.47 o                         
  -1   4  -1        420.51        436.37        10.55 o                         
   0   4  -1       1390.98       1537.98        63.58 o                         
   1   4  -1      21556.94      19863.43       474.90 o                         
   2   4  -1        876.72        938.91        22.00 o                         
   3   4  -1          5.89          0.04         3.39 o                         
   4   4  -1       1225.34       1350.42        36.51 o                         
   5   4  -1      10616.88      11240.61       157.60 o                         
   6   4  -1        363.40        355.70        18.05 o                         
   7   4  -1        398.81        417.07        15.53 o                         
   8   4  -1         31.06         22.59         7.76 o                         
  -6   5  -1         13.04         13.94         6.46 o                         
  -5   5  -1        720.85        715.33        37.02 o                         
  -4   5  -1         12.18          6.47         4.23 o                         
  -3   5  -1        129.17        128.87         9.78 o                         
  -2   5  -1          7.97          9.72         2.86 o                         
  -1   5  -1         53.25         58.66        14.43 o                         
   0   5  -1        309.80        307.71        22.71 o                         
   1   5  -1        406.17        376.74        25.91 o                         
   2   5  -1        242.47        248.74        15.68 o                         
   3   5  -1        147.89        139.77         9.59 o                         
   4   5  -1         62.18         56.68        10.20 o                         
   5   5  -1       1633.01       1660.03        40.73 o                         
   6   5  -1         16.58         20.03         5.55 o                         
   7   5  -1        455.25        490.28        40.61 o                         
  -5   6  -1       3019.28       2660.55       146.01 o                         
  -4   6  -1         70.62         74.13         9.20 o                         
  -3   6  -1         88.68         88.76         7.02 o                         
  -2   6  -1        560.45        486.64        26.91 o                         
  -1   6  -1       7862.34       7652.82       154.31 o                         
   0   6  -1        762.34        767.09        44.85 o                         
   1   6  -1        138.31        153.70        15.87 o                         
   2   6  -1       1558.75       1710.02        54.97 o                         
   3   6  -1       8680.38       9377.35       150.63 o                         
   4   6  -1        317.57        306.57        15.54 o                         
   5   6  -1        181.04        156.29        12.34 o                         
   6   6  -1        267.04        174.17        35.80 o                         
  -3   7  -1        189.63        189.95        17.74 o                         
  -2   7  -1         61.41         89.23        12.82 o                         
   0   7  -1         47.92         53.43        10.50 o                         
   1   7  -1         64.03         56.47        10.76 o                         
   2   7  -1         69.05         59.30        15.49 o                         
   3   7  -1        615.44        626.24        34.70 o                         
  -8   0   0       4953.21       4863.43       187.53 o                         
  -6   0   0        532.19        486.66        44.34 o                         
  -4   0   0      17035.71      15703.04       378.74 o                         
  -2   0   0       1267.55       1216.58        30.61 o                         
   2   0   0       1275.49       1218.58        30.61 o                         
   4   0   0      17434.45      16339.35       295.42 o                         
   6   0   0        479.34        464.22        25.89 o                         
   8   0   0       4749.85       4763.08        99.88 o                         
  -8   1   0        393.58        408.17        33.04 o                         
  -6   1   0        318.06        306.99        18.59 o                         
  -5   1   0        157.95        151.06        13.15 o                         
  -4   1   0       1008.07        973.32        42.74 o                         
  -3   1   0        203.36        230.09        12.64 o                         
  -2   1   0        962.38        940.82        17.62 o                         
  -1   1   0       1918.05       1755.57        26.83 o                         
   0   1   0        226.68        219.33         7.93 o                         
   1   1   0       1930.02       1735.62        28.31 o                         
   2   1   0        947.83        951.09        17.97 o                         
   3   1   0        200.82        239.04         8.89 o                         
   4   1   0        976.97        987.13        19.27 o                         
   5   1   0        173.13        164.07         8.87 o                         
   6   1   0        300.30        278.70        12.11 o                         
   7   1   0        592.94        554.56        16.83 o                         
   8   1   0        435.13        408.75        17.74 o                         
   9   1   0         89.51         74.85        13.60 o                         
  -8   2   0        546.12        565.43        66.52 o                         
  -7   2   0         26.58         22.61         8.30 o                         
  -6   2   0       6256.23       6203.83       115.56 o                         
  -5   2   0        170.93        156.21        17.55 o                         
  -4   2   0        117.32        104.72        17.63 o                         
  -3   2   0        535.34        563.79        15.16 o                         
  -2   2   0      51468.27      50752.68       622.01 o                         
  -1   2   0        828.48        872.35        16.58 o                         
   0   2   0        628.19        511.08        18.51 o                         
   1   2   0        843.90        858.00        16.46 o                         
   2   2   0      51353.66      51018.29       622.47 o                         
   3   2   0        536.39        565.16        15.20 o                         
   4   2   0        114.84        127.61         6.25 o                         
   5   2   0        183.76        178.67         8.13 o                         
   6   2   0       5808.00       6014.01        79.83 o                         
   7   2   0         17.17         16.85         3.73 o                         
   8   2   0        512.51        495.18        28.33 o                         
  -8   3   0        376.33        373.46        24.36 o                         
  -7   3   0        264.87        288.98        39.00 o                         
  -6   3   0        547.82        565.53        28.13 o                         
  -5   3   0        122.69        106.75        13.07 o                         
  -4   3   0        213.81        225.88        12.54 o                         
  -3   3   0        120.90        138.03         8.31 o                         
  -2   3   0       1125.04       1235.67        36.83 o                         
  -1   3   0        263.94        237.84         8.44 o                         
   0   3   0          4.56          5.47         3.95 o                         
   1   3   0        274.17        259.85         8.23 o                         
   2   3   0       1143.75       1234.53        25.09 o                         
   3   3   0        136.25        145.18         8.66 o                         
   4   3   0        202.07        202.74        10.95 o                         
   5   3   0        105.96        100.69         5.98 o                         
   6   3   0        578.81        576.70        13.92 o                         
   7   3   0        315.59        313.07        21.90 o                         
   8   3   0        324.13        283.19        22.09 o                         
  -7   4   0        249.38        219.44        30.00 o                         
  -6   4   0        344.46        351.47        37.65 o                         
  -5   4   0        141.73        137.76         9.70 o                         
  -4   4   0       8767.59       9006.88       143.66 o                         
  -3   4   0        203.41        192.94        10.89 o                         
  -2   4   0         81.65         85.57         6.98 o                         
  -1   4   0       2421.92       2587.16        89.76 o                         
   0   4   0      38530.99      36843.72       851.50 o                         
   1   4   0       2339.05       2577.47        63.31 o                         
   2   4   0         91.31         96.47         6.71 o                         
   3   4   0        188.63        202.22        11.04 o                         
   4   4   0       8687.51       9082.05       144.25 o                         
   5   4   0        156.02        142.79        19.23 o                         
   6   4   0        306.23        297.83        21.13 o                         
   7   4   0        269.53        270.16        21.78 o                         
  -7   5   0        228.46        195.81        30.45 o                         
  -6   5   0         92.35         86.57        12.62 o                         
  -5   5   0        105.73        119.41         9.92 o                         
  -4   5   0        705.11        681.06        28.77 o                         
  -3   5   0         10.92          9.24         5.00 o                         
  -2   5   0        690.01        648.63        27.60 o                         
  -1   5   0          1.34         -4.07         4.33 o                         
   0   5   0        158.96        169.78        15.21 o                         
   1   5   0          0.98          3.40         5.09 o                         
   2   5   0        663.86        637.59        21.37 o                         
   3   5   0          5.27          7.98         3.57 o                         
   4   5   0        679.31        632.51        37.15 o                         
   5   5   0        145.95        137.07        10.25 o                         
   6   5   0        103.89        100.43        12.77 o                         
   7   5   0        214.91        189.48        24.80 o                         
  -5   6   0        388.90        353.09        27.37 o                         
  -4   6   0        191.48        192.45        12.77 o                         
  -3   6   0       1741.54       1803.19        44.32 o                         
  -2   6   0       8217.98       8376.66       164.65 o                         
  -1   6   0        557.18        568.60        72.66 o                         
   0   6   0         26.91         36.30         8.12 o                         
   1   6   0        644.53        716.39        49.15 o                         
   2   6   0       8067.46       8422.39       165.08 o                         
   3   6   0       1742.07       1832.97        45.86 o                         
   4   6   0        178.62        171.59        13.20 o                         
   5   6   0        359.81        328.67        17.00 o                         
  -3   7   0         13.69          6.50         6.60 o                         
  -2   7   0         66.93         74.14        11.86 o                         
  -1   7   0          1.07         -3.15         5.47 o                         
   0   7   0         85.35         95.91        29.12 o                         
   1   7   0          1.81         -2.67        44.34 o                         
   2   7   0         81.24         91.88        13.46 o                         
   3   7   0         20.76         26.00         8.82 o                         
   4   7   0        238.23        182.72        26.18 o                         
  -9   0   1       1724.40       1632.54       103.65 o                         
  -7   0   1        858.88        796.53        63.58 o                         
  -5   0   1      26424.95      25116.81       715.32 o                         
  -3   0   1       1739.27       1650.17        69.45 o                         
  -1   0   1      45149.27      40216.87       695.01 o                         
   1   0   1       1928.09       1901.62        39.63 o                         
   3   0   1      19183.39      17196.87       354.19 o                         
   5   0   1       1160.15       1255.62        90.53 o                         
   7   0   1       5848.60       5808.06       133.49 o                         
  -9   1   1        359.88        313.48        30.19 o                         
  -8   1   1        104.93         76.33        15.81 o                         
  -7   1   1        835.77        811.42        44.58 o                         
  -6   1   1        790.27        885.68        43.25 o                         
  -5   1   1       2041.42       2112.64        68.76 o                         
  -4   1   1        485.48        462.46        19.09 o                         
  -3   1   1        933.54        930.45        20.51 o                         
  -2   1   1       4347.58       4275.47        60.45 o                         
  -1   1   1        300.17        311.04        11.46 o                         
   0   1   1       2052.29       2059.09        33.81 o                         
   1   1   1         67.54         61.31         5.13 o                         
   2   1   1        485.80        425.52        15.57 o                         
   3   1   1        148.20        133.96         4.65 o                         
   4   1   1        819.72        819.26        16.19 o                         
   5   1   1        800.30        776.98        19.46 o                         
   6   1   1        111.90        105.13         7.27 o                         
   7   1   1        603.20        563.21        18.36 o                         
   8   1   1        192.02        178.82        10.11 o                         
  -9   2   1        252.10        234.54        39.54 o                         
  -8   2   1         35.88         39.78        12.17 o                         
  -7   2   1       6218.47       6651.42       130.59 o                         
  -6   2   1         85.48         82.46        10.84 o                         
  -5   2   1        159.35        144.83        12.54 o                         
  -4   2   1        432.89        431.71        15.22 o                         
  -3   2   1      44634.86      44410.22       548.96 o                         
  -2   2   1        844.27        920.14        23.98 o                         
  -1   2   1       1056.38       1038.60        20.10 o                         
   0   2   1         91.05         89.96         7.53 o                         
   1   2   1      33438.34      31380.88       384.11 o                         
   2   2   1        835.22        859.96        17.39 o                         
   3   2   1        316.70        312.33        23.51 o                         
   4   2   1         22.92         15.59         5.40 o                         
   5   2   1       8805.40       8891.20       153.91 o                         
   6   2   1         87.26         85.26        11.00 o                         
   7   2   1         38.54         46.76        11.15 o                         
   8   2   1         65.99         54.49        15.11 o                         
  -8   3   1          3.15          2.08         4.86 o                         
  -7   3   1        763.06        580.69        62.51 o                         
  -6   3   1        411.15        444.44        24.68 o                         
  -5   3   1        692.69        695.17        22.60 o                         
  -4   3   1        247.05        230.81        13.38 o                         
  -3   3   1       1189.21       1284.36        29.25 o                         
  -2   3   1        143.40        141.07         9.44 o                         
  -1   3   1        149.64        143.94         6.86 o                         
   0   3   1        964.08        996.52        30.40 o                         
   1   3   1        118.84        110.79         6.59 o                         
   2   3   1        691.79        733.07        22.67 o                         
   3   3   1        752.92        782.70        20.73 o                         
   4   3   1        379.70        394.53        20.84 o                         
   5   3   1         26.28         39.94         9.50 o                         
   6   3   1        419.26        403.41        24.44 o                         
   7   3   1        657.46        676.86        33.00 o                         
   8   3   1         13.95         13.35         7.04 o                         
  -8   4   1         39.03         17.66         7.60 o                         
  -7   4   1        374.78        410.45        29.91 o                         
  -6   4   1        373.92        355.56        16.59 o                         
  -5   4   1      10768.23      11188.81       157.78 o                         
  -4   4   1       1207.38       1322.87        39.23 o                         
  -3   4   1         11.60         10.85         3.92 o                         
  -2   4   1        823.31        909.44        33.19 o                         
  -1   4   1      21170.48      19918.12       336.93 o                         
   0   4   1       1400.01       1479.18        42.68 o                         
   1   4   1        406.91        408.55        15.71 o                         
   2   4   1        261.96        247.43        10.83 o                         
   3   4   1      10139.87      10423.14       142.74 o                         
   4   4   1        532.89        543.17        17.27 o                         
   5   4   1        216.68        216.03        24.04 o                         
   6   4   1         73.70         79.19        11.46 o                         
   7   4   1       3349.69       2979.31        77.39 o                         
  -7   5   1        486.96        513.64        33.63 o                         
  -6   5   1          4.39          1.74         4.37 o                         
  -5   5   1       1580.32       1648.12        77.09 o                         
  -4   5   1         52.41         48.37         7.77 o                         
  -3   5   1        101.57        108.72         9.05 o                         
  -2   5   1        266.62        267.04        12.91 o                         
  -1   5   1        453.16        449.40        23.79 o                         
   0   5   1        324.98        332.88        20.96 o                         
   1   5   1         53.02         49.56         9.04 o                         
   2   5   1         10.00          8.71         3.94 o                         
   3   5   1        170.80        171.52        11.67 o                         
   4   5   1         16.06         14.41         4.28 o                         
   5   5   1        706.00        669.67        31.05 o                         
   6   5   1         11.87          5.44         7.36 o                         
  -6   6   1        237.19        179.14        66.25 o                         
  -5   6   1        167.54        154.21        12.60 o                         
  -4   6   1        312.40        298.29        24.51 o                         
  -3   6   1       8515.18       9194.18       149.42 o                         
  -2   6   1       1615.59       1737.79        75.33 o                         
  -1   6   1        125.60        125.55        19.23 o                         
   0   6   1        718.50        725.66        32.68 o                         
   1   6   1       7794.25       7796.69       153.37 o                         
   2   6   1        505.00        498.32        27.95 o                         
   3   6   1         88.75         86.78         9.53 o                         
   4   6   1         88.77         82.26         8.32 o                         
   5   6   1       3017.05       2633.97        99.91 o                         
  -3   7   1        614.16        559.03        31.73 o                         
  -2   7   1         65.03         65.16        11.26 o                         
  -1   7   1         52.93         59.20        11.10 o                         
   0   7   1         55.80         50.31        10.40 o                         
   1   7   1        483.69        482.92        47.01 o                         
   2   7   1         76.45         84.60        13.00 o                         
   3   7   1        173.13        184.85        26.18 o                         
  -8   0   2         61.30         49.15        17.63 o                         
  -6   0   2      14785.73      16295.42       490.40 o                         
  -4   0   2       1205.97       1340.83        68.39 o                         
  -2   0   2      45847.19      45421.68       790.04 o                         
   0   0   2       1427.75       1290.78        32.73 o                         
   2   0   2       6677.42       5681.51       110.12 o                         
   4   0   2        254.05        226.49        21.37 o                         
   6   0   2      13895.13      14710.31       280.17 o                         
   8   0   2         86.85         60.10         9.48 o                         
  -9   1   2         45.42         69.30        15.10 o                         
  -8   1   2       1054.56       1116.77        56.10 o                         
  -7   1   2        616.56        623.63        39.67 o                         
  -6   1   2       1850.38       2022.26        70.64 o                         
  -5   1   2        418.05        391.14        42.21 o                         
  -4   1   2       2265.41       2383.57        51.07 o                         
  -3   1   2        496.44        598.83        20.28 o                         
  -2   1   2        753.23        797.30        21.62 o                         
  -1   1   2        810.92        780.80        20.26 o                         
   0   1   2        294.94        294.27        10.24 o                         
   2   1   2        310.53        307.34         8.95 o                         
   3   1   2        816.15        937.52        41.14 o                         
   4   1   2        187.77        183.68         6.85 o                         
   5   1   2         13.98         17.58         2.96 o                         
   6   1   2        768.07        709.61        18.35 o                         
   7   1   2        163.82        153.96         9.45 o                         
   8   1   2       1114.68       1005.00        22.93 o                         
  -9   2   2         49.13         39.75        12.83 o                         
  -8   2   2       3084.92       2912.97        96.51 o                         
  -7   2   2         34.32         37.74        11.31 o                         
  -6   2   2        441.48        481.92        26.03 o                         
  -5   2   2        288.72        283.88        18.25 o                         
  -4   2   2      25997.42      26382.80       335.02 o                         
  -3   2   2        660.60        674.25        18.92 o                         
  -2   2   2         70.14         50.49         5.63 o                         
  -1   2   2        286.84        315.76        15.75 o                         
   0   2   2       7918.45       7137.82       128.36 o                         
   1   2   2        458.01        452.52        15.52 o                         
   2   2   2          5.23         -3.88         3.88 o                         
   3   2   2        524.87        542.22        34.73 o                         
   4   2   2      14363.51      14303.32       228.43 o                         
   5   2   2         44.41         30.61         7.81 o                         
   6   2   2        131.96        116.18        15.27 o                         
   7   2   2          1.59          2.45         5.81 o                         
   8   2   2       4993.32       4600.93       182.65 o                         
  -8   3   2        973.91        945.30        70.79 o                         
  -7   3   2         52.28         56.44         9.95 o                         
  -6   3   2       1300.71       1356.25        36.02 o                         
  -5   3   2        478.74        481.37        19.57 o                         
  -4   3   2        960.59        981.16        29.64 o                         
  -3   3   2        219.12        200.50        11.21 o                         
  -2   3   2        511.78        572.89        20.10 o                         
  -1   3   2       1017.35       1066.91        26.40 o                         
   0   3   2        466.42        490.93        26.18 o                         
   1   3   2        196.32        168.42         8.45 o                         
   2   3   2         91.85         83.27         6.03 o                         
   3   3   2         77.48         69.61        10.78 o                         
   4   3   2        182.88        181.40        14.45 o                         
   5   3   2         91.42         92.84        13.21 o                         
   6   3   2        691.04        640.52        49.15 o                         
   7   3   2         84.74        103.69        12.82 o                         
  -8   4   2         55.18         44.92         9.93 o                         
  -7   4   2        629.78        605.60        37.67 o                         
  -6   4   2       7582.37       7934.70       147.81 o                         
  -5   4   2        109.01        102.83         9.70 o                         
  -4   4   2        126.77        138.69        11.87 o                         
  -3   4   2        188.18        189.96        11.37 o                         
  -2   4   2      16605.77      17320.21       224.58 o                         
  -1   4   2       1339.99       1418.15        41.55 o                         
   0   4   2        117.48         96.69        12.29 o                         
   1   4   2        739.63        825.72        32.56 o                         
   2   4   2       7270.50       7084.84       101.15 o                         
   3   4   2         68.63         54.56         6.06 o                         
   4   4   2        197.71        223.86        16.80 o                         
   5   4   2        431.93        395.81        23.23 o                         
   6   4   2       8110.81       8254.48       344.84 o                         
   7   4   2        458.39        431.32        26.29 o                         
  -7   5   2        166.32        172.08        19.89 o                         
  -6   5   2        472.50        399.79        24.07 o                         
  -5   5   2        143.35        132.19        11.47 o                         
  -4   5   2        871.28        823.02        31.51 o                         
  -3   5   2        524.65        508.37        19.31 o                         
  -2   5   2         50.84         37.39         5.96 o                         
  -1   5   2         24.72         17.13         6.39 o                         
   0   5   2        228.38        234.14        18.09 o                         
   1   5   2         19.39         14.17         7.48 o                         
   2   5   2        363.50        344.97        17.19 o                         
   3   5   2        219.57        225.07        13.52 o                         
   4   5   2         11.65         15.26         5.75 o                         
   5   5   2        255.37        259.88        18.77 o                         
   6   5   2        170.36        156.00        31.52 o                         
  -6   6   2        125.72         99.41        64.11 o                         
  -5   6   2       1024.38        948.10        52.89 o                         
  -4   6   2       6155.39       6422.20       101.26 o                         
  -3   6   2        754.35        719.39        25.85 o                         
  -2   6   2         11.68          8.84         6.60 o                         
  -1   6   2         60.25         67.81        11.52 o                         
   0   6   2       5345.67       5629.98       170.96 o                         
   1   6   2        697.90        695.84        32.68 o                         
   2   6   2         96.56        104.01        13.03 o                         
   3   6   2        898.02        849.20        29.21 o                         
   4   6   2       5339.72       5343.76       106.30 o                         
   5   6   2        111.44         86.55        21.90 o                         
  -3   7   2        146.50        164.37        17.71 o                         
  -2   7   2         11.56         14.62         7.36 o                         
  -1   7   2        110.06        130.18        14.89 o                         
   0   7   2         93.79        102.58        19.23 o                         
   1   7   2         15.23         20.84        11.22 o                         
   2   7   2         51.79         46.44        10.18 o                         
   3   7   2         58.65         42.21        59.84 o                         
  -9   0   3        529.23        559.85        58.77 o                         
  -7   0   3      10885.81      11301.69       358.97 o                         
  -5   0   3          8.35          9.08        10.69 o                         
  -3   0   3       9696.75       8652.69       170.84 o                         
  -1   0   3       3829.67       3774.55        80.03 o                         
   1   0   3      35842.34      32497.56       573.36 o                         
   3   0   3        232.97        219.09        25.38 o                         
   5   0   3      18716.55      20108.70       372.06 o                         
   7   0   3         58.57         54.43        10.27 o                         
  -9   1   3       1198.62       1145.40        75.06 o                         
  -8   1   3        134.42        117.02        19.22 o                         
  -7   1   3       1956.78       2124.95        76.30 o                         
  -6   1   3        301.40        307.20        26.81 o                         
  -5   1   3       1575.41       1815.52        62.45 o                         
  -4   1   3        428.75        438.04        28.32 o                         
  -3   1   3         40.40         44.01         6.51 o                         
  -2   1   3       1592.39       1588.66        36.76 o                         
  -1   1   3        896.18        863.38        19.28 o                         
   0   1   3       1093.93       1011.76        27.76 o                         
   1   1   3        342.14        338.91        14.49 o                         
   2   1   3         40.99         29.74         4.76 o                         
   3   1   3        661.12        646.61        21.75 o                         
   4   1   3        291.60        288.01        13.56 o                         
   5   1   3       1152.64       1157.14        21.90 o                         
   6   1   3        106.01        110.08         6.33 o                         
   7   1   3        407.80        367.77        23.78 o                         
   8   1   3        162.51        176.31        26.71 o                         
  -9   2   3       4251.39       4204.23       393.96 o                         
  -8   2   3         43.65         62.43        14.68 o                         
  -7   2   3        108.26        132.53        19.26 o                         
  -6   2   3         77.64         81.34        10.21 o                         
  -5   2   3      12908.62      12994.38       211.94 o                         
  -4   2   3          7.63          8.55         8.01 o                         
  -3   2   3        380.19        350.59        16.97 o                         
  -2   2   3        419.80        374.43        16.14 o                         
  -1   2   3      19809.20      17975.49       272.52 o                         
   0   2   3        194.35        195.01        18.70 o                         
   1   2   3         89.42         76.46         8.10 o                         
   2   2   3        257.80        254.38        18.70 o                         
   3   2   3      25276.63      25406.70       386.31 o                         
   4   2   3        261.02        272.78        17.87 o                         
   5   2   3        125.64        120.80        12.68 o                         
   6   2   3        309.04        265.53        19.73 o                         
   7   2   3       6297.92       6538.21       156.00 o                         
  -8   3   3        187.80        168.33        22.48 o                         
  -7   3   3       1043.02        977.16        38.04 o                         
  -6   3   3       1026.31       1033.06        31.87 o                         
  -5   3   3        237.75        227.51        14.17 o                         
  -4   3   3         26.40         33.96         7.53 o                         
  -3   3   3       1345.73       1398.19        32.68 o                         
  -2   3   3        379.92        343.38        16.54 o                         
  -1   3   3        411.61        404.98        58.50 o                         
   0   3   3        299.95        290.42        16.55 o                         
   1   3   3        116.71        113.66         9.62 o                         
   2   3   3        379.94        378.10        22.04 o                         
   3   3   3        185.10        176.25        13.44 o                         
   4   3   3        813.32        782.59        32.89 o                         
   5   3   3        237.12        244.87        25.51 o                         
   6   3   3        102.30        101.28        16.81 o                         
   7   3   3       1078.02       1097.57        42.44 o                         
  -8   4   3         96.72         82.82        17.54 o                         
  -7   4   3       5030.41       5338.19       216.61 o                         
  -6   4   3        314.70        345.32        18.34 o                         
  -5   4   3         12.76         15.81         5.15 o                         
  -4   4   3        381.31        385.35        22.80 o                         
  -3   4   3       8193.74       8494.71       123.48 o                         
  -2   4   3         18.20         21.23         4.38 o                         
  -1   4   3        978.11       1008.46        34.73 o                         
   0   4   3        721.19        668.84        42.21 o                         
   1   4   3      16156.88      16396.53       280.83 o                         
   2   4   3        593.46        578.88        28.71 o                         
   3   4   3        147.19        169.42        13.87 o                         
   4   4   3        783.86        820.36        41.16 o                         
   5   4   3       8242.54       9154.74       164.34 o                         
   6   4   3        131.97        128.42        14.69 o                         
  -7   5   3        830.68        822.29        33.44 o                         
  -6   5   3         55.45         52.44         8.33 o                         
  -5   5   3        509.76        490.88        29.07 o                         
  -4   5   3        333.70        343.87        24.87 o                         
  -3   5   3        117.72        105.13         9.16 o                         
  -2   5   3        304.81        311.74        21.12 o                         
  -1   5   3        600.24        564.41        36.60 o                         
   0   5   3        380.51        372.82        22.96 o                         
   1   5   3        481.99        515.51        40.07 o                         
   2   5   3        229.39        189.84        21.37 o                         
   3   5   3        150.39        156.82        13.63 o                         
   4   5   3          2.58          0.83         5.03 o                         
   5   5   3        714.23        720.11        32.97 o                         
   6   5   3         85.30         92.40        16.66 o                         
  -5   6   3       4071.31       3876.89       167.04 o                         
  -4   6   3        257.58        253.05        19.76 o                         
  -3   6   3        151.87        157.12        15.97 o                         
  -2   6   3        628.28        539.02        48.08 o                         
  -1   6   3       6039.12       6133.52       129.01 o                         
   0   6   3        202.49        212.82        21.37 o                         
   1   6   3         95.45         80.95        12.27 o                         
   2   6   3        637.73        600.64        30.35 o                         
   3   6   3       6049.71       6140.23       192.04 o                         
   4   6   3        470.64        423.60        83.34 o                         
  -4   7   3         97.68        114.87        20.84 o                         
  -3   7   3        277.62        276.65        25.08 o                         
  -2   7   3         82.24         69.47        11.52 o                         
  -1   7   3         19.30         22.71         7.93 o                         
   0   7   3          0.65          7.98         6.77 o                         
   1   7   3         10.49         10.64         7.30 o                         
   2   7   3         68.23         65.18        15.49 o                         
  -8   0   4       6091.75       6407.81       235.61 o                         
  -6   0   4       1484.80       1495.77        80.67 o                         
  -4   0   4      15737.18      15271.44       288.13 o                         
  -2   0   4        110.18        112.67        12.07 o                         
   0   0   4      54910.49      52887.03      1200.91 o                         
   2   0   4        255.07        235.57        16.50 o                         
   4   0   4      21638.35      23151.33       417.80 o                         
   6   0   4          6.78          1.37         6.41 o                         
  -9   1   4        199.39        208.51        24.55 o                         
  -8   1   4        855.90        857.96        48.90 o                         
  -7   1   4        306.36        299.50        28.13 o                         
  -6   1   4        777.99        775.55        30.75 o                         
  -5   1   4        646.32        698.97        29.52 o                         
  -4   1   4       1456.87       1528.06        41.10 o                         
  -3   1   4       1142.74       1265.72        47.36 o                         
  -2   1   4        402.80        404.92        15.21 o                         
  -1   1   4        284.89        326.64        13.14 o                         
   0   1   4         57.74         63.43        11.75 o                         
   1   1   4          8.63         -3.74         3.74 o                         
   2   1   4         79.58         88.26         6.84 o                         
   3   1   4        237.67        219.30        12.07 o                         
   4   1   4        314.38        285.87        12.55 o                         
   5   1   4          0.60          0.57         4.04 o                         
   6   1   4        448.65        428.22        25.38 o                         
   7   1   4         64.77         80.38        11.70 o                         
  -9   2   4          0.71          1.14         8.55 o                         
  -8   2   4        641.91        583.23        40.99 o                         
  -7   2   4         54.99         42.83         8.35 o                         
  -6   2   4       7545.63       7858.21       141.96 o                         
  -5   2   4        333.32        371.73        25.80 o                         
  -4   2   4        818.08        786.11        28.38 o                         
  -3   2   4        165.81        164.76        12.66 o                         
  -2   2   4      17957.05      17038.79       344.50 o                         
   0   2   4        343.61        317.30        33.12 o                         
   1   2   4       1200.34       1161.19        38.39 o                         
   2   2   4      40840.00      41297.27       617.18 o                         
   3   2   4        641.66        635.71        26.25 o                         
   4   2   4         74.40         87.45        10.68 o                         
   5   2   4          6.31         16.03         9.08 o                         
   6   2   4       5338.92       5527.59       113.37 o                         
   7   2   4         67.65         74.14        11.99 o                         
  -8   3   4        784.20        740.44        48.88 o                         
  -7   3   4         85.46        105.92        17.63 o                         
  -6   3   4        811.21        891.64        34.98 o                         
  -5   3   4        716.17        719.19        30.14 o                         
  -4   3   4        257.92        266.38        24.80 o                         
  -3   3   4        520.34        501.12        23.17 o                         
  -2   3   4        746.90        736.97        26.33 o                         
  -1   3   4        133.22        128.22        18.70 o                         
   0   3   4        448.57        438.57        32.06 o                         
   1   3   4         75.26         77.79        11.41 o                         
   2   3   4        141.68        140.73        12.31 o                         
   3   3   4        151.24        124.03        12.33 o                         
   4   3   4        418.44        349.37        25.94 o                         
   5   3   4         15.82          9.00         8.55 o                         
   6   3   4        222.21        243.30        20.05 o                         
   7   3   4         46.75         42.87        13.62 o                         
  -8   4   4       3733.20       3627.74       214.45 o                         
  -7   4   4         82.71         98.87        15.32 o                         
  -6   4   4        636.84        654.99        31.53 o                         
  -5   4   4         84.43         68.24         8.81 o                         
  -4   4   4       7069.37       7397.64       111.23 o                         
  -3   4   4        591.35        633.34        22.72 o                         
  -2   4   4          3.99         -1.69         3.90 o                         
  -1   4   4       1650.78       1793.54        95.34 o                         
   0   4   4      18566.67      19185.51       474.37 o                         
   1   4   4        411.77        411.33        35.80 o                         
   2   4   4        324.95        362.30        20.23 o                         
   3   4   4        438.44        423.57        22.68 o                         
   4   4   4      10771.27      11445.42       194.28 o                         
   5   4   4        954.74        997.42        46.29 o                         
   6   4   4         16.76          6.49         6.66 o                         
  -7   5   4        367.69        378.73        29.00 o                         
  -6   5   4        397.09        381.95        37.70 o                         
  -5   5   4        184.33        182.26        13.76 o                         
  -4   5   4        952.79        956.92        30.90 o                         
  -3   5   4         27.22         29.79         6.99 o                         
  -2   5   4        169.97        176.18        16.73 o                         
  -1   5   4         22.59         25.58        11.63 o                         
   0   5   4         76.30         77.65        11.31 o                         
   1   5   4         62.57         49.15        14.43 o                         
   2   5   4        121.38        120.21        21.37 o                         
   3   5   4         67.44         60.41         9.73 o                         
   4   5   4        126.48        135.68        18.76 o                         
   5   5   4          6.00          4.08         6.00 o                         
  -5   6   4        444.29        430.72        30.11 o                         
  -4   6   4        134.09        132.10        13.58 o                         
  -3   6   4        275.17        279.90        30.99 o                         
  -2   6   4       5139.91       5491.66       170.96 o                         
  -1   6   4        283.93        262.77        35.50 o                         
   0   6   4        161.60        168.26        16.95 o                         
   1   6   4       1144.42       1144.28        65.18 o                         
   2   6   4       7858.00       8639.21       240.95 o                         
   3   6   4       1118.67       1185.95        66.25 o                         
   4   6   4         57.62         86.55        21.37 o                         
  -3   7   4         37.36         38.19        10.42 o                         
  -2   7   4        414.05        439.28        31.25 o                         
  -1   7   4          4.18          5.36         6.01 o                         
   0   7   4        126.89        106.32        20.84 o                         
  -9   0   5       1595.69       1326.46        90.82 o                         
  -5   0   5       8408.83       8582.92       220.36 o                         
  -3   0   5        308.07        292.17        24.28 o                         
  -1   0   5      40426.61      39764.20       916.15 o                         
   1   0   5        897.47        913.72        34.02 o                         
   3   0   5      15013.06      15993.44       428.16 o                         
   5   0   5        195.04        171.79        17.07 o                         
  -9   1   5        553.52        499.83        39.65 o                         
  -8   1   5         17.15         25.00        10.72 o                         
  -6   1   5         75.06         65.66        13.84 o                         
  -5   1   5        590.65        600.47        27.04 o                         
  -4   1   5        313.71        311.31        18.79 o                         
  -3   1   5       1339.53       1403.75        32.21 o                         
  -2   1   5        783.80        763.71        26.88 o                         
  -1   1   5       1818.13       1748.47        64.65 o                         
   0   1   5        471.30        457.27        28.85 o                         
   1   1   5         90.13         95.39        11.14 o                         
   2   1   5        500.38        499.53        19.73 o                         
   3   1   5        178.55        163.01        10.28 o                         
   4   1   5        397.06        384.33        16.01 o                         
   5   1   5         75.68         71.47         6.99 o                         
   6   1   5         54.59         43.56         9.19 o                         
   7   1   5         75.48         76.40        19.23 o                         
  -9   2   5        193.55        150.92        22.48 o                         
  -8   2   5         42.78         34.64        11.31 o                         
  -7   2   5       3197.46       3486.74       125.02 o                         
  -6   2   5         17.50         16.34         6.91 o                         
  -5   2   5        489.27        504.45        24.97 o                         
  -4   2   5        264.47        280.33        22.88 o                         
  -3   2   5      23210.85      23250.48       357.73 o                         
  -2   2   5        916.75        938.39        36.80 o                         
  -1   2   5        657.41        719.06        41.14 o                         
   0   2   5        168.72        160.28        20.84 o                         
   1   2   5      23132.38      23095.64       353.47 o                         
   2   2   5        509.69        481.10        22.68 o                         
   3   2   5        237.89        224.29        21.53 o                         
   4   2   5        106.58        104.76        20.89 o                         
   5   2   5       5344.31       5751.60       113.73 o                         
   6   2   5         26.88         24.75         7.84 o                         
  -8   3   5        119.12        119.10        14.62 o                         
  -7   3   5        242.50        262.48        23.12 o                         
  -6   3   5        178.58        190.25        19.91 o                         
  -5   3   5        842.37        840.29        33.82 o                         
  -4   3   5        262.33        246.32        36.30 o                         
  -3   3   5       2392.67       2539.47        59.13 o                         
  -2   3   5        163.95        150.66        16.42 o                         
  -1   3   5        123.87        119.14        18.70 o                         
   0   3   5        638.76        581.76        40.07 o                         
   1   3   5        221.21        205.69        24.04 o                         
   2   3   5        220.11        232.67        16.80 o                         
   3   3   5         28.79         35.19         9.50 o                         
   4   3   5         76.66         74.80        10.97 o                         
   5   3   5         99.03        103.34        13.26 o                         
   6   3   5         23.20         21.13         7.48 o                         
  -8   4   5        184.78        162.56        27.51 o                         
  -7   4   5        297.32        330.26        38.11 o                         
  -6   4   5        338.89        399.54        44.58 o                         
  -5   4   5       5845.16       6336.89       124.75 o                         
  -4   4   5        196.50        194.12        16.49 o                         
  -3   4   5        612.37        599.12        27.14 o                         
  -2   4   5        300.96        303.94        29.38 o                         
  -1   4   5      17234.34      17628.83       437.51 o                         
   0   4   5       2036.43       2321.68        90.29 o                         
   1   4   5        162.75        184.85        24.58 o                         
   2   4   5        406.50        423.32        30.22 o                         
   3   4   5       7059.31       7587.64       140.73 o                         
   4   4   5        167.27        139.92        24.31 o                         
   5   4   5         97.59         86.39        12.08 o                         
  -7   5   5        599.58        664.79        39.78 o                         
  -6   5   5          4.18          0.24         9.47 o                         
  -5   5   5        384.39        359.80        32.69 o                         
  -4   5   5        272.13        261.56        20.71 o                         
  -3   5   5        242.34        220.65        32.59 o                         
  -1   5   5        987.44        975.45        62.51 o                         
   0   5   5          1.98         16.03         9.62 o                         
   1   5   5        135.57        113.26        21.37 o                         
   2   5   5        177.59        184.85        25.64 o                         
   3   5   5        373.88        407.45        24.61 o                         
   4   5   5        110.47        118.90        14.06 o                         
  -5   6   5        424.21        354.97        36.06 o                         
  -4   6   5        458.43        548.02        64.11 o                         
  -3   6   5       5622.11       5776.37       179.51 o                         
  -2   6   5        977.93        974.38        57.70 o                         
  -1   6   5         33.48         50.22        14.43 o                         
   0   6   5        591.38        588.17        45.41 o                         
   1   6   5       5977.13       6101.20       183.25 o                         
   2   6   5        638.44        626.10        49.69 o                         
  -2   7   5         64.05         51.82        15.49 o                         
  -8   0   6        299.47        290.58        41.67 o                         
  -6   0   6       6871.51       7425.89       163.47 o                         
  -4   0   6       1076.19       1199.53        46.71 o                         
  -2   0   6      31303.98      32627.79       583.62 o                         
   0   0   6         22.66         16.56         8.55 o                         
   2   0   6       5742.79       5546.69       196.07 o                         
   4   0   6        124.43        127.15        25.64 o                         
   6   0   6       4787.23       3587.18       184.32 o                         
  -9   1   6        201.78        151.26        36.60 o                         
  -8   1   6        509.39        482.60        37.18 o                         
  -7   1   6          2.74          5.25         6.03 o                         
  -6   1   6       2082.66       2287.55        59.58 o                         
  -5   1   6        246.31        220.47        16.97 o                         
  -4   1   6       2130.34       2314.89        47.87 o                         
  -3   1   6        564.12        562.37        20.64 o                         
  -2   1   6        380.01        383.59        19.36 o                         
  -1   1   6          5.27          4.27         7.48 o                         
   0   1   6        482.27        466.89        34.73 o                         
   1   1   6        180.10        168.29        11.18 o                         
   2   1   6         27.56         29.50         5.53 o                         
   3   1   6        235.63        235.14        13.75 o                         
   4   1   6         59.32         54.74         7.11 o                         
   5   1   6         79.87         66.65         9.79 o                         
   6   1   6        160.83        181.65        27.25 o                         
  -8   2   6       1771.48       1602.18        52.26 o                         
  -7   2   6        125.65        164.12        17.78 o                         
  -6   2   6        137.25        121.43        13.78 o                         
  -5   2   6        441.48        437.11        24.68 o                         
  -4   2   6      15860.98      16518.77       266.15 o                         
  -3   2   6         55.51         46.62         8.79 o                         
  -2   2   6        155.32        143.40        13.26 o                         
  -1   2   6        303.37        293.26        28.32 o                         
   0   2   6      15028.77      15102.58       375.53 o                         
   1   2   6        160.28        144.70        13.08 o                         
   2   2   6        161.14        165.12        11.15 o                         
   3   2   6         31.82         32.79         7.76 o                         
   4   2   6       4296.83       4491.48        95.62 o                         
   5   2   6         14.55         11.17         7.48 o                         
  -8   3   6        867.78        903.42        76.91 o                         
  -7   3   6         34.07         32.47        12.19 o                         
  -6   3   6       1004.37       1019.10        39.59 o                         
  -5   3   6        541.12        533.98        27.08 o                         
  -4   3   6        845.28        844.90        33.86 o                         
  -3   3   6        302.43        283.40        22.84 o                         
  -2   3   6       1337.96       1379.30        64.65 o                         
  -1   3   6        266.70        232.40        26.18 o                         
   0   3   6         29.47         29.38        11.22 o                         
   1   3   6        177.90        162.95        22.97 o                         
   2   3   6         14.20         21.09         6.82 o                         
   3   3   6         75.29         80.28        10.90 o                         
   4   3   6         34.85         43.42         9.54 o                         
   5   3   6        109.70        120.11        14.10 o                         
  -7   4   6         80.27         74.83        11.89 o                         
  -6   4   6       3401.46       3284.23        81.50 o                         
  -5   4   6        260.54        261.98        28.43 o                         
  -4   4   6        235.51        220.58        23.81 o                         
  -3   4   6       1270.93       1413.56        45.02 o                         
  -2   4   6      12868.93      13402.19       356.30 o                         
  -1   4   6        429.53        395.83        35.26 o                         
   1   4   6         47.11         56.10        14.96 o                         
   2   4   6       5162.73       4988.44       159.74 o                         
   3   4   6        252.85        247.09        33.90 o                         
   4   4   6          4.55          5.61         6.20 o                         
   5   4   6        316.67        342.35        24.17 o                         
  -6   5   6       1241.05       1236.76        61.94 o                         
  -5   5   6          2.44          4.55         6.04 o                         
  -4   5   6        901.89        870.02        37.13 o                         
  -3   5   6        408.90        379.27        36.86 o                         
  -2   5   6          1.99          7.48         9.08 o                         
  -1   5   6        149.14        128.22        21.37 o                         
   0   5   6         45.70         39.00        13.36 o                         
   1   5   6         81.99         76.93        18.16 o                         
   2   5   6         58.24         84.41        17.10 o                         
   3   5   6          9.79         14.96        10.69 o                         
  -5   6   6        843.17        736.54        37.14 o                         
  -4   6   6       4096.14       3996.96       135.70 o                         
  -3   6   6        177.08        168.29        25.64 o                         
  -2   6   6         59.76         66.78        17.63 o                         
  -1   6   6        289.22        280.97        31.52 o                         
   0   6   6       4810.19       5096.84       160.81 o                         
  -7   0   7       7294.39       7697.94       275.09 o                         
  -5   0   7        239.75        226.28        21.02 o                         
  -3   0   7      11002.67      11100.18       222.08 o                         
  -1   0   7        259.88        272.42        28.32 o                         
   1   0   7      11938.68      12650.00       322.64 o                         
   3   0   7        346.05        345.57        25.41 o                         
   5   0   7       7673.54       8496.66       180.58 o                         
  -8   1   7         24.34         26.70        10.88 o                         
  -7   1   7       1419.17       1591.17        52.37 o                         
  -6   1   7        111.44        107.62        19.43 o                         
  -5   1   7       1720.18       1820.03        51.18 o                         
  -4   1   7       1095.32       1120.92        32.44 o                         
  -3   1   7       1379.70       1465.41        36.76 o                         
  -2   1   7         80.92         67.10        10.58 o                         
  -1   1   7        337.48        337.34        21.91 o                         
   0   1   7        347.67        355.24        22.58 o                         
   1   1   7         28.20         25.81         7.18 o                         
   2   1   7        497.25        484.82        25.08 o                         
   3   1   7          4.86          6.54         4.14 o                         
   4   1   7         56.91         66.74         8.23 o                         
   5   1   7         94.99         89.94         9.05 o                         
  -8   2   7         11.83         15.48         7.25 o                         
  -7   2   7        248.48        273.18        21.70 o                         
  -5   2   7      10500.48      10819.45       184.94 o                         
  -4   2   7        245.77        225.26        17.42 o                         
  -3   2   7        163.21        136.79        13.94 o                         
  -2   2   7         20.02         42.74        12.82 o                         
  -1   2   7       8969.64       8971.46       245.23 o                         
   0   2   7          8.15          7.23         5.63 o                         
   1   2   7        692.85        698.22        47.55 o                         
   2   2   7        130.94        141.36        11.08 o                         
   3   2   7       8666.55       9125.11       160.52 o                         
   4   2   7         31.76         30.39        10.01 o                         
   5   2   7          1.72          8.61         6.65 o                         
  -8   3   7        122.13        116.86        23.52 o                         
  -7   3   7        981.93        979.29        58.03 o                         
  -6   3   7        167.29        161.88        24.04 o                         
  -5   3   7       1536.30       1818.83        73.04 o                         
  -4   3   7        178.34        170.05        22.07 o                         
  -3   3   7        714.91        685.02        31.15 o                         
  -2   3   7        270.48        251.10        29.38 o                         
  -1   3   7         10.36         25.64        11.22 o                         
   0   3   7        196.54        201.42        25.11 o                         
   1   3   7         94.39        107.92        18.70 o                         
   3   3   7         25.05         23.07         7.81 o                         
   4   3   7         64.13         69.68        11.20 o                         
  -7   4   7       3823.80       3808.56       145.97 o                         
  -6   4   7        239.36        240.40        20.91 o                         
  -5   4   7        220.44        238.94        19.91 o                         
  -4   4   7         22.76         14.03         7.12 o                         
  -3   4   7       6475.89       6715.49       195.01 o                         
  -2   4   7        264.08        259.65        29.92 o                         
  -1   4   7         11.55          6.41         8.55 o                         
   0   4   7        322.97        356.30        34.19 o                         
   1   4   7       5803.53       6305.23       195.54 o                         
   2   4   7         37.11         32.59        12.82 o                         
   3   4   7         75.31         91.19        18.43 o                         
   4   4   7        136.15        135.12        15.21 o                         
  -6   5   7        183.12        190.90        18.91 o                         
  -5   5   7        288.29        260.51        21.90 o                         
  -4   5   7        654.78        649.46        66.78 o                         
  -3   5   7        247.49        201.42        27.25 o                         
  -2   5   7        103.23        123.41        21.90 o                         
  -1   5   7        394.28        388.89        35.80 o                         
   0   5   7         24.92         24.58        10.69 o                         
   1   5   7         20.00         33.66        12.82 o                         
   2   5   7          1.79          6.95         9.08 o                         
  -4   6   7        474.53        400.11        41.14 o                         
  -3   6   7         14.26          1.60         9.62 o                         
  -8   0   8       3226.01       3113.88       147.46 o                         
  -6   0   8        494.24        546.05        35.26 o                         
  -4   0   8       9369.37       9793.14       203.29 o                         
  -2   0   8        522.30        485.06        38.47 o                         
   0   0   8       7631.25       8081.49       221.18 o                         
   2   0   8        285.71        291.13        24.36 o                         
   4   0   8      11254.12      13376.21       269.19 o                         
  -8   1   8       1518.73       1555.33        71.40 o                         
  -7   1   8         15.75         16.91         6.51 o                         
  -6   1   8       1282.91       1423.96        47.54 o                         
  -5   1   8        138.99        137.10        13.00 o                         
  -4   1   8        423.83        445.56        21.00 o                         
  -3   1   8        811.08        825.95        29.42 o                         
  -2   1   8        383.00        395.39        25.50 o                         
  -1   1   8        339.04        323.71        33.12 o                         
   0   1   8        338.62        342.16        48.08 o                         
   1   1   8        167.86        157.81        26.45 o                         
   2   1   8          9.23          5.87         4.52 o                         
   3   1   8         39.26         36.03         6.95 o                         
   4   1   8         55.08         44.70         9.60 o                         
  -8   2   8        145.00        125.39        27.04 o                         
  -7   2   8         25.76         21.90         7.77 o                         
  -6   2   8       6365.02       7036.36       136.01 o                         
  -5   2   8         20.84         22.44        10.69 o                         
  -4   2   8       1028.57        908.36        49.29 o                         
  -3   2   8          7.99          4.07         5.74 o                         
  -2   2   8       5867.38       5866.77       121.99 o                         
  -1   2   8         55.96         67.70        12.29 o                         
   0   2   8          0.95         -0.13         6.01 o                         
   1   2   8        124.77        110.06        18.70 o                         
   2   2   8      11524.46      12564.45       233.68 o                         
   3   2   8        106.49        128.83        18.32 o                         
   4   2   8         31.29         49.32         9.96 o                         
  -7   3   8        438.52        447.69        28.16 o                         
  -6   3   8        495.55        496.60        29.14 o                         
  -5   3   8        407.53        366.98        36.86 o                         
  -4   3   8        432.12        409.46        25.53 o                         
  -3   3   8        188.07        195.01        26.71 o                         
  -2   3   8        655.87        643.20        47.55 o                         
  -1   3   8        116.82         95.63        19.77 o                         
   0   3   8         98.01        128.76        21.90 o                         
   1   3   8          9.27          2.14         9.08 o                         
   2   3   8         34.87         32.59        13.36 o                         
   3   3   8         16.57         13.65         6.86 o                         
   4   3   8         68.43         76.80        14.16 o                         
  -6   4   8        142.22        132.94        15.76 o                         
  -5   4   8         35.40         36.73        10.48 o                         
  -4   4   8       4808.69       4804.05       104.64 o                         
  -3   4   8        255.34        259.12        30.99 o                         
  -2   4   8        277.70        243.62        27.78 o                         
  -1   4   8         78.25         76.93        17.63 o                         
   0   4   8       5411.02       5526.39       174.70 o                         
   1   4   8        163.22        126.09        21.37 o                         
   2   4   8         99.10        121.28        24.04 o                         
   3   4   8        380.71        336.53        35.80 o                         
  -5   5   8        139.61        124.79        15.86 o                         
  -4   5   8        134.37        130.89        22.97 o                         
  -3   5   8        221.07        260.72        30.99 o                         
  -2   5   8         13.07         30.99        12.29 o                         
  -1   5   8         20.81         16.56        11.22 o                         
   0   5   8        446.53        359.50        38.47 o                         
  -7   0   9        272.72        257.96        25.03 o                         
  -5   0   9       1961.66       1768.43        67.45 o                         
   1   0   9        117.31        107.39       118.07 o                         
   3   0   9       6626.99       7565.54       172.37 o                         
  -7   1   9        533.01        559.45        30.65 o                         
  -6   1   9        153.70        157.39        16.31 o                         
  -5   1   9        623.42        627.00        26.69 o                         
  -4   1   9        258.11        240.24        16.45 o                         
  -3   1   9        488.92        495.73        52.62 o                         
  -2   1   9        109.08         87.62        18.16 o                         
  -1   1   9        482.62        498.65        33.12 o                         
   0   1   9        103.08         92.12        16.56 o                         
   1   1   9         73.36         84.84        13.41 o                         
   2   1   9        265.78        285.93        23.39 o                         
   3   1   9         14.84         16.14         7.04 o                         
  -7   2   9       1585.57       1460.66        60.14 o                         
  -6   2   9         34.07         35.25         8.91 o                         
  -5   2   9        423.06        392.98        25.71 o                         
  -4   2   9         47.42         43.70         9.45 o                         
  -3   2   9       6111.88       6362.93       189.66 o                         
  -2   2   9         62.25         71.77        18.43 o                         
  -1   2   9        184.21        195.97        19.05 o                         
   0   2   9         92.45         81.41        12.62 o                         
   1   2   9       9183.35       9873.42       188.84 o                         
   2   2   9        205.67        216.58        20.00 o                         
   3   2   9        165.78        231.33        31.52 o                         
  -7   3   9        416.81        413.16        45.41 o                         
  -6   3   9         28.79         31.94        11.48 o                         
  -5   3   9        619.29        560.45        31.92 o                         
  -4   3   9         35.03         41.52         9.52 o                         
  -3   3   9        456.23        429.49        40.60 o                         
  -2   3   9         58.42         14.96        10.69 o                         
  -1   3   9        100.46        112.19        21.37 o                         
   0   3   9         69.59         62.51        16.03 o                         
   1   3   9        241.29        228.13        29.38 o                         
   2   3   9         90.31         79.07        19.23 o                         
  -6   4   9         32.10         26.64        11.90 o                         
  -5   4   9       1971.58       1722.03        58.39 o                         
  -4   4   9         68.39         56.63        17.10 o                         
  -3   4   9        220.79        202.48        27.78 o                         
  -2   4   9        290.06        326.91        34.19 o                         
  -1   4   9       6364.75       6930.27       208.90 o                         
   0   4   9        422.31        524.59        44.34 o                         
   1   4   9         15.98         20.30        12.29 o                         
  -6   0  10       2675.76       2790.21       123.68 o                         
  -4   0  10         38.30         37.09        10.37 o                         
  -2   0  10       7518.73       7809.55       230.80 o                         
   2   0  10       5587.03       5313.75       188.06 o                         
  -6   1  10        437.62        449.14        35.66 o                         
  -5   1  10         58.93         63.52         9.52 o                         
  -4   1  10        766.98        714.05        28.26 o                         
  -3   1  10        237.70        231.15        21.28 o                         
  -2   1  10        632.85        546.35        32.64 o                         
  -1   1  10        313.90        298.60        34.73 o                         
   0   1  10        333.31        304.99        24.74 o                         
   1   1  10          4.57          3.55        10.15 o                         
   2   1  10         30.39         28.50        10.14 o                         
  -6   2  10        320.60        260.25        27.72 o                         
  -5   2  10         49.74         62.42        12.99 o                         
  -4   2  10       3374.62       3188.68       124.48 o                         
  -3   2  10         22.27         10.15        10.69 o                         
  -2   2  10        300.46        256.35        33.10 o                         
  -1   2  10        208.24        177.37        26.71 o                         
   0   2  10       8991.72       9803.85       194.32 o                         
   1   2  10        109.47        110.24        34.73 o                         
   2   2  10          7.88         11.17         7.44 o                         
  -6   3  10        264.89        216.84        28.13 o                         
  -5   3  10         46.99         31.80        19.77 o                         
  -4   3  10        838.41        818.38        55.56 o                         
  -3   3  10         37.06         37.40        14.96 o                         
  -2   3  10        842.70        834.41        58.23 o                         
  -1   3  10        271.39        256.98        32.06 o                         
   1   3  10         57.83         66.25        18.16 o                         
  -5   0  11        183.64        196.07        23.36 o                         
  -3   0  11       7737.78       7731.07       227.06 o                         
  -1   0  11         14.90         21.90        11.22 o                         
   1   0  11       3215.35       2688.13       120.74 o                         
  -5   1  11        881.88        679.00        38.63 o                         
  -4   1  11         68.84         78.44        13.16 o                         
  -3   1  11        808.32        763.52        41.65 o                         
  -2   1  11        151.15        142.11        25.64 o                         
  -1   1  11        320.30        282.12        24.52 o                         
   0   1  11         37.86         38.19        10.26 o                         
  -5   2  11       5015.17       4615.53       192.87 o                         
  -3   2  11         47.75         47.01        14.96 o                         
  -2   2  11          8.75          7.13         6.92 o                         
  -1   2  11       3805.12       3555.08        95.72 o                         
   0   2  11         41.31         30.60        14.69 o                         
                                                                                
